# Supplementary material for: Tris(dibenzoyl­methanido-κ2 O,O′)[(6R,8R)-(−)-7,7-dimethyl-3-(2-pyrid­yl)-5,6,7,8-tetra­hydro-6,8-methano­isoquinoline-κ2 N,N′]terbium(III)
Source: Acta Crystallogr Sect E Struct Rep Online. 2009 Jun 6;65(Pt 7):m705. doi: 10.1107/S1600536809019783 (PMC2969283; doi:10.1107/S1600536809019783)
Supplement: Supplementary file 1 [file e-65-0m705-sup1.cif]

##############################################################################
###                                                                        ###
###        Electronic paper (Acta Crystallographica Section E)             ###
###                                                                        ###
##############################################################################
#                                                                            #
# This CIF contains the data in a paper accepted for publication in Acta     #
# Crystallographica Section E. It conforms to the requirements of Notes      #
# for Authors for Section E, and has been peer reviewed under the auspices   #
# of the IUCr Commission on Journals.                                        #
#                                                                            #
# Full details of the Crystallographic Information File format               #
# are given in the paper "The Crystallographic Information File (CIF):       #
# a New Standard Archive File for Crystallography" by S. R. Hall, F. H.      #
# Allen and I. D. Brown [Acta Cryst. (1991), A47, 655-685].                  #
#                                                                            #
# The current version of the core CIF dictionary is obtainable from          #
# ftp://ftp.iucr.org/pub/cif_core.dic. The current version number is 2.4.    #
#                                                                            #
# Software is freely available for graphical display of the structure(s) in  #
# this CIF.  For information consult the CIF home page http://www.iucr.org/  #
# cif/home.html                                                              #
#                                                                            #
# This file may be used for bona fide research purposes within the           #
# scientific community so long as proper attribution is given to the journal # 
# article from which it was obtained.                                        #
#                                                                            #
##############################################################################
                                             
data_I
_audit_creation_method     SHELXL-97
_chemical_name_systematic
;
Tris(dibenzoylmethanido-\k^2^<i>O</i>,<i>O</i>')[(6<i>R</i>,8<i>R</i>)-(-)-
7,7-dimethyl-3-(2-pyridyl)-5,6,7,8-tetrahydro-6,8-methanoisoquinoline-
\k^2^<i>N</i>,<i>N</i>']terbium(III)
;
_chemical_name_common     ?
_chemical_formula_moiety     'C62 H51 N2 O6 Tb'
_chemical_formula_sum     'C62 H51 N2 O6 Tb'
_chemical_formula_iupac     '[Tb (C15 H11 O2)3 (C17 H18 N2)]'
_chemical_formula_weight     1078.97
_chemical_melting_point     ?
_symmetry_cell_setting     'monoclinic'
_symmetry_space_group_name_H-M     'P 21'
_symmetry_space_group_name_Hall     'P 2yb'
loop_
    _symmetry_equiv_pos_as_xyz
    'x, y, z'
    '-x, y+1/2, -z'
_cell_length_a     9.5158(19)
_cell_length_b     20.790(4)
_cell_length_c     12.769(3)
_cell_angle_alpha     90.00
_cell_angle_beta     92.47(3)
_cell_angle_gamma     90.00
_cell_volume     2523.7(9)
_cell_formula_units_Z     2
_cell_measurement_reflns_used     11553
_cell_measurement_theta_min     3.20
_cell_measurement_theta_max     27.50
_cell_measurement_temperature     296(2)
_exptl_crystal_description     block
_exptl_crystal_colour     yellow
_exptl_crystal_size_max     0.51
_exptl_crystal_size_mid     0.43
_exptl_crystal_size_min     0.34
_exptl_crystal_density_diffrn     1.420
_exptl_crystal_density_meas     ?
_exptl_crystal_density_method     'not measured'
_exptl_crystal_F_000     1100
_exptl_absorpt_coefficient_mu     1.457
_exptl_absorpt_correction_type     multi-scan
_exptl_absorpt_process_details     '(ABSCOR; Higashi, 1995)'
_exptl_absorpt_correction_T_min     0.5237
_exptl_absorpt_correction_T_max     0.6372
_exptl_special_details
;
;
_diffrn_ambient_temperature     296(2)
_diffrn_radiation_type     MoK\a
_diffrn_radiation_wavelength     0.71073
_diffrn_radiation_source     'fine-focus sealed tube'
_diffrn_radiation_monochromator     graphite
_diffrn_measurement_device_type     'Rigaku R-AXIS SPIDER IP'
_diffrn_measurement_method     \w
_diffrn_detector_area_resol_mean     ?
_diffrn_reflns_number     19632
_diffrn_reflns_av_R_equivalents     0.0897
_diffrn_reflns_av_sigmaI/netI     0.1255
_diffrn_reflns_theta_min     3.19
_diffrn_reflns_theta_max     25.00
_diffrn_reflns_theta_full     25.00
_diffrn_measured_fraction_theta_max     0.998
_diffrn_measured_fraction_theta_full     0.998
_diffrn_reflns_limit_h_min     -11
_diffrn_reflns_limit_h_max     11
_diffrn_reflns_limit_k_min     -23
_diffrn_reflns_limit_k_max     24
_diffrn_reflns_limit_l_min     -14
_diffrn_reflns_limit_l_max     15
_diffrn_standards_number     0
_diffrn_standards_interval_count     0
_diffrn_standards_interval_time     0
_diffrn_standards_decay_%     0
_refine_special_details
;
Refinement of <i>F</i>^2^ against ALL reflections. The weighted <i>R</i>-factor
<i>wR</i> and goodness of fit <i>S</i> are based on <i>F</i>^2^, conventional
<i>R</i>-factors <i>R</i> are based on <i>F</i>, with <i>F</i> set to zero for
negative <i>F</i>^2^. The threshold expression of <i>F</i>^2^ >
\s(<i>F</i>^2^) is used only for calculating <i>R</i>-factors(gt) <i>etc</i>.
and is not relevant to the choice of reflections for refinement.
<i>R</i>-factors based on <i>F</i>^2^ are statistically about twice as large
as those based on <i>F</i>, and <i>R</i>- factors based on ALL data will be
even larger.
;
_reflns_number_total     8346
_reflns_number_gt     5624
_reflns_threshold_expression     I>2\s(I)
_refine_ls_structure_factor_coef     Fsqd
_refine_ls_matrix_type     full
_refine_ls_R_factor_all     0.0897
_refine_ls_R_factor_gt     0.0504
_refine_ls_wR_factor_gt     0.0778
_refine_ls_wR_factor_ref     0.0926
_refine_ls_goodness_of_fit_ref     0.949
_refine_ls_restrained_S_all     0.949
_refine_ls_number_reflns     8346
_refine_ls_number_parameters     640
_refine_ls_number_restraints     1
_refine_ls_hydrogen_treatment     constr
_refine_ls_weighting_scheme     calc
_refine_ls_weighting_details
          'calc w=1/[\s^2^(Fo^2^)+(0.0094P)^2^+1.367P] where P=(Fo^2^+2Fc^2^)/3'
_atom_sites_solution_hydrogens     geom
_atom_sites_solution_primary     direct
_atom_sites_solution_secondary     difmap
_refine_ls_shift/su_max     0.003
_refine_ls_shift/su_mean     0.000
_refine_diff_density_max     1.035
_refine_diff_density_min     -1.221
_refine_ls_extinction_method     none
_refine_ls_extinction_coef     ?
_refine_ls_abs_structure_details     'Flack (1983), 3779 Friedel pairs'
_refine_ls_abs_structure_Flack     -0.008(14)
loop_
    _atom_type_symbol
    _atom_type_description
    _atom_type_scat_dispersion_real
    _atom_type_scat_dispersion_imag
    _atom_type_scat_source
    'C' 'C' 0.0033 0.0016
                         'International Tables Vol C Tables 4.2.6.8 and 6.1.1.4'
    'H' 'H' 0.0000 0.0000
                         'International Tables Vol C Tables 4.2.6.8 and 6.1.1.4'
    'N' 'N' 0.0061 0.0033
                         'International Tables Vol C Tables 4.2.6.8 and 6.1.1.4'
    'O' 'O' 0.0106 0.0060
                         'International Tables Vol C Tables 4.2.6.8 and 6.1.1.4'
    'Tb' 'Tb' -0.1723 4.1537
                         'International Tables Vol C Tables 4.2.6.8 and 6.1.1.4'
_computing_data_collection     'PROCESS-AUTO (Rigaku, 1998)'
_computing_cell_refinement     'PROCESS-AUTO (Rigaku, 1998)'
_computing_data_reduction     'CrystalStructure (Rigaku/MSC, 2002)'
_computing_structure_solution     'SHELXS97 (Sheldrick, 2008)'
_computing_structure_refinement     'SHELXL97 (Sheldrick, 2008)'
_computing_molecular_graphics     'ORTEP-3 (Farrugia, 1997)'
_computing_publication_material     'SHELXL97 (Sheldrick, 2008)'
loop_
    _atom_site_type_symbol
    _atom_site_label
    _atom_site_fract_x
    _atom_site_fract_y
    _atom_site_fract_z
    _atom_site_U_iso_or_equiv
    _atom_site_adp_type
    _atom_site_calc_flag
    _atom_site_refinement_flags
    _atom_site_occupancy
    _atom_site_disorder_assembly
    _atom_site_disorder_group
    C C1 0.3453(11) 0.4955(5) 1.0559(7) 0.061(4) Uani d . 1 . .
    H H1A 0.2627 0.4725 1.0640 0.073 Uiso calc R 1 . .
    N N1 0.3795(6) 0.5115(7) 0.9587(4) 0.0455(15) Uani d . 1 . .
    O O1 0.2344(7) 0.4463(3) 0.6603(6) 0.044(2) Uani d . 1 . .
    Tb Tb1 0.19194(4) 0.51094(3) 0.80567(3) 0.03880(11) Uani d . 1 . .
    C C2 0.4251(12) 0.5109(10) 1.1437(7) 0.085(3) Uani d . 1 . .
    H H2A 0.3963 0.5000 1.2101 0.102 Uiso calc R 1 . .
    N N2 0.4480(7) 0.5358(3) 0.7640(6) 0.0378(19) Uani d . 1 . .
    O O2 0.1996(9) 0.4047(4) 0.8634(8) 0.049(3) Uani d . 1 . .
    C C3 0.5473(15) 0.5427(6) 1.1313(10) 0.099(5) Uani d . 1 . .
    H H3A 0.6048 0.5527 1.1897 0.118 Uiso calc R 1 . .
    O O3 -0.0322(7) 0.4832(2) 0.7448(5) 0.0479(17) Uani d . 1 . .
    C C4 0.5867(12) 0.5599(5) 1.0347(9) 0.076(3) Uani d . 1 . .
    H H4A 0.6697 0.5827 1.0266 0.091 Uiso calc R 1 . .
    O O4 0.0459(5) 0.5113(5) 0.9497(3) 0.0460(13) Uani d . 1 . .
    C C5 0.5009(11) 0.5429(4) 0.9467(7) 0.049(3) Uani d . 1 . .
    O O5 0.1579(7) 0.5793(3) 0.6611(6) 0.0403(18) Uani d . 1 . .
    C C6 0.5388(9) 0.5584(4) 0.8388(8) 0.040(2) Uani d . 1 . .
    O O6 0.2217(10) 0.6188(3) 0.8630(8) 0.047(3) Uani d . 1 . .
    C C7 0.6570(10) 0.5914(4) 0.8162(9) 0.056(3) Uani d . 1 . .
    H H7A 0.7162 0.6067 0.8705 0.068 Uiso calc R 1 . .
    C C8 0.6903(13) 0.6027(5) 0.7130(10) 0.046(3) Uani d . 1 . .
    C C9 0.6051(10) 0.5767(4) 0.6343(8) 0.047(3) Uani d . 1 . .
    C C10 0.4818(10) 0.5450(3) 0.6637(7) 0.041(2) Uani d . 1 . .
    H H10A 0.4204 0.5295 0.6108 0.049 Uiso calc R 1 . .
    C C11 0.8151(11) 0.6428(5) 0.6816(10) 0.062(3) Uani d . 1 . .
    H H11A 0.9016 0.6237 0.7100 0.075 Uiso calc R 1 . .
    H H11B 0.8077 0.6859 0.7100 0.075 Uiso calc R 1 . .
    C C12 0.8186(12) 0.6461(5) 0.5617(10) 0.060(3) Uani d . 1 . .
    H H12A 0.8977 0.6705 0.5352 0.072 Uiso calc R 1 . .
    C C13 0.6755(16) 0.6621(6) 0.5090(11) 0.065(4) Uani d . 1 . .
    C C14 0.6401(12) 0.5886(4) 0.5235(8) 0.058(3) Uani d . 1 . .
    H H14A 0.5803 0.5681 0.4687 0.070 Uiso calc R 1 . .
    C C15 0.8052(12) 0.5770(5) 0.5200(10) 0.083(4) Uani d . 1 . .
    H H15A 0.8416 0.5443 0.5681 0.099 Uiso calc R 1 . .
    H H15B 0.8392 0.5710 0.4501 0.099 Uiso calc R 1 . .
    C C16 0.5843(11) 0.7116(5) 0.5623(9) 0.069(3) Uani d . 1 . .
    H H16A 0.6169 0.7541 0.5467 0.104 Uiso calc R 1 . .
    H H16B 0.5903 0.7049 0.6367 0.104 Uiso calc R 1 . .
    H H16C 0.4884 0.7070 0.5370 0.104 Uiso calc R 1 . .
    C C17 0.6831(14) 0.6796(6) 0.3934(9) 0.104(5) Uani d . 1 . .
    H H17A 0.7039 0.7246 0.3870 0.155 Uiso calc R 1 . .
    H H17B 0.5945 0.6705 0.3578 0.155 Uiso calc R 1 . .
    H H17C 0.7558 0.6548 0.3626 0.155 Uiso calc R 1 . .
    C C18 0.1838(15) 0.3886(6) 0.6372(12) 0.047(4) Uani d . 1 . .
    C C19 0.1776(16) 0.3760(6) 0.5217(13) 0.050(4) Uani d . 1 . .
    C C20 0.2664(15) 0.4081(6) 0.4562(11) 0.067(4) Uani d . 1 . .
    H H20A 0.3296 0.4386 0.4832 0.080 Uiso calc R 1 . .
    C C21 0.260(2) 0.3937(7) 0.3468(14) 0.100(7) Uani d . 1 . .
    H H21A 0.3191 0.4149 0.3021 0.120 Uiso calc R 1 . .
    C C22 0.166(2) 0.3486(9) 0.3073(14) 0.094(7) Uani d . 1 . .
    H H22A 0.1597 0.3404 0.2357 0.113 Uiso calc R 1 . .
    C C23 0.0827(14) 0.3161(5) 0.3729(10) 0.076(4) Uani d . 1 . .
    H H23A 0.0206 0.2850 0.3463 0.091 Uiso calc R 1 . .
    C C24 0.0900(13) 0.3290(4) 0.4782(8) 0.059(3) Uani d . 1 . .
    H H24A 0.0340 0.3054 0.5221 0.070 Uiso calc R 1 . .
    C C25 0.1452(11) 0.3446(4) 0.7094(7) 0.043(3) Uani d . 1 . .
    H H25A 0.1067 0.3061 0.6846 0.052 Uiso calc R 1 . .
    C C26 0.1589(10) 0.3527(4) 0.8162(7) 0.037(2) Uani d . 1 . .
    C C27 0.1249(9) 0.2964(3) 0.8876(7) 0.038(2) Uani d . 1 . .
    C C28 0.0840(12) 0.3068(4) 0.9875(7) 0.062(3) Uani d . 1 . .
    H H28A 0.0795 0.3485 1.0133 0.074 Uiso calc R 1 . .
    C C29 0.0499(13) 0.2565(5) 1.0495(8) 0.085(4) Uani d . 1 . .
    H H29A 0.0217 0.2645 1.1171 0.102 Uiso calc R 1 . .
    C C30 0.0559(12) 0.1946(4) 1.0152(9) 0.067(3) Uani d . 1 . .
    H H30A 0.0297 0.1610 1.0583 0.080 Uiso calc R 1 . .
    C C31 0.1002(13) 0.1823(5) 0.9180(10) 0.079(4) Uani d . 1 . .
    H H31A 0.1089 0.1403 0.8944 0.095 Uiso calc R 1 . .
    C C32 0.1324(13) 0.2336(4) 0.8546(8) 0.073(4) Uani d . 1 . .
    H H32A 0.1602 0.2254 0.7869 0.087 Uiso calc R 1 . .
    C C33 -0.1299(10) 0.4515(4) 0.7860(7) 0.038(2) Uani d . 1 . .
    C C34 -0.2340(12) 0.4184(5) 0.7124(9) 0.043(3) Uani d . 1 . .
    C C35 -0.2038(11) 0.4120(4) 0.6077(10) 0.052(3) Uani d . 1 . .
    H H35A -0.1190 0.4277 0.5845 0.062 Uiso calc R 1 . .
    C C36 -0.2997(17) 0.3822(6) 0.5360(12) 0.074(5) Uani d . 1 . .
    H H36A -0.2799 0.3795 0.4654 0.089 Uiso calc R 1 . .
    C C37 -0.4207(15) 0.3576(6) 0.5704(12) 0.085(4) Uani d . 1 . .
    H H37A -0.4816 0.3355 0.5243 0.101 Uiso calc R 1 . .
    C C38 -0.4543(12) 0.3653(5) 0.6740(12) 0.076(4) Uani d . 1 . .
    H H38A -0.5396 0.3496 0.6963 0.091 Uiso calc R 1 . .
    C C39 -0.3618(11) 0.3964(5) 0.7463(9) 0.052(3) Uani d . 1 . .
    H H39A -0.3859 0.4022 0.8154 0.063 Uiso calc R 1 . .
    C C40 -0.1415(10) 0.4455(4) 0.8923(8) 0.046(2) Uani d . 1 . .
    H H40A -0.2116 0.4184 0.9152 0.055 Uiso calc R 1 . .
    C C41 -0.0589(10) 0.4760(4) 0.9682(7) 0.042(2) Uani d . 1 . .
    C C42 -0.0893(10) 0.4674(4) 1.0826(7) 0.048(2) Uani d . 1 . .
    C C43 -0.0303(9) 0.5112(9) 1.1547(6) 0.061(2) Uani d . 1 . .
    H H43A 0.0294 0.5434 1.1326 0.073 Uiso calc R 1 . .
    C C44 -0.0616(11) 0.5064(9) 1.2606(7) 0.080(3) Uani d . 1 . .
    H H44A -0.0241 0.5360 1.3086 0.096 Uiso calc R 1 . .
    C C45 -0.1463(15) 0.4586(6) 1.2936(9) 0.094(4) Uani d . 1 . .
    H H45A -0.1647 0.4553 1.3643 0.112 Uiso calc R 1 . .
    C C46 -0.2038(14) 0.4162(6) 1.2253(9) 0.089(4) Uani d . 1 . .
    H H46A -0.2642 0.3848 1.2492 0.107 Uiso calc R 1 . .
    C C47 -0.1749(13) 0.4182(5) 1.1191(8) 0.075(4) Uani d . 1 . .
    H H47A -0.2119 0.3872 1.0732 0.089 Uiso calc R 1 . .
    C C48 0.2014(13) 0.6338(6) 0.6362(12) 0.039(4) Uani d . 1 . .
    C C49 0.1978(14) 0.6503(6) 0.5226(13) 0.041(4) Uani d . 1 . .
    C C50 0.2037(14) 0.5989(6) 0.4524(12) 0.061(4) Uani d . 1 . .
    H H50A 0.2033 0.5570 0.4777 0.073 Uiso calc R 1 . .
    C C51 0.2099(19) 0.6093(8) 0.3490(14) 0.085(5) Uani d . 1 . .
    H H51A 0.2173 0.5745 0.3037 0.103 Uiso calc R 1 . .
    C C52 0.2054(16) 0.6708(10) 0.3091(14) 0.081(6) Uani d . 1 . .
    H H52A 0.2059 0.6774 0.2371 0.097 Uiso calc R 1 . .
    C C53 0.2004(14) 0.7212(5) 0.3744(10) 0.073(4) Uani d . 1 . .
    H H53A 0.1987 0.7628 0.3477 0.088 Uiso calc R 1 . .
    C C54 0.1977(12) 0.7112(5) 0.4813(9) 0.061(3) Uani d . 1 . .
    H H54A 0.1957 0.7464 0.5261 0.073 Uiso calc R 1 . .
    C C55 0.2517(10) 0.6806(4) 0.7104(7) 0.039(2) Uani d . 1 . .
    H H55A 0.2743 0.7212 0.6857 0.047 Uiso calc R 1 . .
    C C56 0.2688(11) 0.6690(4) 0.8176(8) 0.041(2) Uani d . 1 . .
    C C57 0.3457(10) 0.7162(4) 0.8887(8) 0.049(3) Uani d . 1 . .
    C C58 0.3327(13) 0.7120(5) 0.9947(9) 0.077(4) Uani d . 1 . .
    H H58A 0.2728 0.6816 1.0221 0.092 Uiso calc R 1 . .
    C C59 0.4101(18) 0.7536(8) 1.0620(12) 0.106(5) Uani d . 1 . .
    H H59A 0.4028 0.7504 1.1343 0.127 Uiso calc R 1 . .
    C C60 0.4949(13) 0.7981(6) 1.0211(12) 0.082(4) Uani d . 1 . .
    H H60A 0.5484 0.8248 1.0657 0.098 Uiso calc R 1 . .
    C C61 0.5031(16) 0.8045(6) 0.9181(12) 0.089(5) Uani d . 1 . .
    H H61A 0.5586 0.8369 0.8913 0.106 Uiso calc R 1 . .
    C C62 0.4301(12) 0.7636(4) 0.8507(9) 0.072(3) Uani d . 1 . .
    H H62B 0.4381 0.7680 0.7787 0.087 Uiso calc R 1 . .
loop_
    _atom_site_aniso_label
    _atom_site_aniso_U_11
    _atom_site_aniso_U_22
    _atom_site_aniso_U_33
    _atom_site_aniso_U_12
    _atom_site_aniso_U_13
    _atom_site_aniso_U_23
    C1 0.073(8) 0.068(10) 0.041(6) -0.002(5) 0.011(5) 0.009(5)
    N1 0.046(4) 0.046(3) 0.045(4) 0.001(8) 0.006(3) -0.008(9)
    O1 0.039(5) 0.045(4) 0.049(4) -0.009(3) 0.016(4) 0.001(3)
    Tb1 0.0427(2) 0.03169(16) 0.0427(2) -0.0053(4) 0.01018(15) 0.0003(4)
    C2 0.100(9) 0.116(8) 0.039(6) -0.024(15) 0.003(6) 0.013(15)
    N2 0.028(5) 0.037(4) 0.050(5) -0.007(3) 0.010(4) -0.007(3)
    O2 0.051(6) 0.047(5) 0.049(7) -0.014(4) 0.002(5) -0.013(4)
    C3 0.097(12) 0.143(12) 0.054(9) -0.036(9) -0.010(8) 0.006(7)
    O3 0.054(5) 0.049(3) 0.042(4) -0.001(3) 0.014(3) 0.007(3)
    C4 0.058(9) 0.122(9) 0.048(8) -0.019(7) -0.001(6) 0.007(7)
    O4 0.046(3) 0.050(3) 0.043(3) -0.015(6) 0.014(3) -0.004(7)
    C5 0.050(7) 0.057(5) 0.042(6) -0.001(5) 0.012(5) 0.008(4)
    O5 0.045(5) 0.034(3) 0.042(4) -0.009(3) 0.002(4) 0.002(3)
    C6 0.026(6) 0.035(4) 0.060(7) -0.004(4) 0.006(5) 0.003(4)
    O6 0.072(7) 0.024(4) 0.047(7) -0.011(4) 0.014(5) -0.015(4)
    C7 0.037(7) 0.062(6) 0.069(8) -0.007(5) -0.014(6) 0.021(6)
    C8 0.031(8) 0.053(6) 0.055(8) -0.010(6) 0.022(7) 0.008(5)
    C9 0.048(7) 0.033(5) 0.063(7) -0.005(4) 0.022(6) -0.006(4)
    C10 0.048(7) 0.042(4) 0.034(6) -0.006(4) 0.007(5) -0.014(4)
    C11 0.033(6) 0.062(6) 0.091(10) -0.004(5) 0.004(6) 0.031(7)
    C12 0.041(8) 0.052(7) 0.089(10) 0.000(5) 0.026(7) 0.007(6)
    C13 0.078(10) 0.048(7) 0.070(10) -0.013(6) 0.035(8) 0.010(6)
    C14 0.076(9) 0.054(6) 0.047(7) -0.022(5) 0.023(6) -0.001(5)
    C15 0.076(10) 0.058(7) 0.117(11) 0.005(6) 0.050(9) 0.003(7)
    C16 0.047(7) 0.059(6) 0.102(10) 0.012(5) 0.002(7) 0.024(7)
    C17 0.117(12) 0.122(10) 0.073(10) -0.041(9) 0.015(9) 0.038(8)
    C18 0.067(11) 0.020(7) 0.055(10) -0.011(5) 0.015(8) -0.023(6)
    C19 0.067(11) 0.037(8) 0.048(10) 0.004(6) 0.014(8) -0.006(7)
    C20 0.096(12) 0.057(7) 0.047(8) -0.020(7) 0.003(8) 0.007(6)
    C21 0.18(2) 0.076(11) 0.052(11) -0.023(11) 0.040(11) 0.014(8)
    C22 0.156(18) 0.075(12) 0.052(13) -0.010(10) 0.002(12) 0.007(8)
    C23 0.094(12) 0.070(8) 0.063(9) 0.004(7) 0.004(8) -0.016(6)
    C24 0.086(10) 0.044(6) 0.047(7) 0.000(6) 0.012(7) -0.006(5)
    C25 0.060(8) 0.033(5) 0.039(6) -0.004(5) 0.015(6) -0.004(4)
    C26 0.036(7) 0.028(4) 0.048(6) -0.005(4) 0.001(5) 0.007(4)
    C27 0.040(6) 0.026(4) 0.049(6) -0.005(4) 0.003(5) -0.002(4)
    C28 0.092(10) 0.053(6) 0.041(7) -0.013(6) 0.011(6) 0.003(5)
    C29 0.119(13) 0.081(8) 0.057(8) -0.003(7) 0.034(8) 0.006(7)
    C30 0.075(9) 0.048(6) 0.077(9) -0.014(5) -0.009(7) 0.023(6)
    C31 0.111(11) 0.044(6) 0.082(9) -0.006(6) 0.003(8) 0.013(6)
    C32 0.118(11) 0.049(6) 0.052(7) 0.004(6) 0.017(7) -0.003(5)
    C33 0.046(7) 0.040(5) 0.029(5) 0.004(4) -0.001(5) 0.000(4)
    C34 0.041(8) 0.037(5) 0.052(7) -0.003(5) 0.007(6) 0.003(4)
    C35 0.048(7) 0.032(5) 0.074(9) 0.000(4) -0.005(6) 0.010(6)
    C36 0.092(13) 0.064(10) 0.063(10) -0.011(8) -0.021(8) -0.016(7)
    C37 0.071(11) 0.071(8) 0.108(13) -0.023(7) -0.043(9) -0.003(8)
    C38 0.043(8) 0.063(7) 0.120(12) -0.008(5) -0.005(8) 0.008(7)
    C39 0.028(7) 0.075(7) 0.054(8) -0.007(5) 0.001(6) 0.012(6)
    C40 0.034(6) 0.046(5) 0.057(7) -0.021(4) 0.004(5) 0.003(4)
    C41 0.034(6) 0.042(5) 0.052(6) 0.000(4) 0.024(5) 0.008(4)
    C42 0.042(7) 0.057(5) 0.044(6) 0.002(4) 0.012(5) -0.001(5)
    C43 0.077(6) 0.057(4) 0.049(5) 0.002(12) 0.016(5) 0.009(12)
    C44 0.114(9) 0.082(7) 0.046(6) -0.029(12) 0.018(6) -0.010(10)
    C45 0.127(13) 0.113(10) 0.042(8) -0.036(9) 0.020(8) -0.005(7)
    C46 0.114(12) 0.103(9) 0.052(8) -0.041(8) 0.026(8) 0.014(6)
    C47 0.100(10) 0.075(7) 0.051(7) -0.028(6) 0.025(7) -0.014(5)
    C48 0.015(7) 0.046(8) 0.054(10) 0.005(5) 0.000(6) -0.008(7)
    C49 0.033(8) 0.046(8) 0.043(10) -0.005(6) -0.002(7) -0.004(7)
    C50 0.067(10) 0.055(7) 0.060(9) -0.002(6) -0.008(7) 0.003(6)
    C51 0.123(14) 0.083(10) 0.051(10) -0.009(9) 0.005(9) 0.003(7)
    C52 0.083(13) 0.114(17) 0.047(12) -0.029(10) 0.007(9) 0.004(10)
    C53 0.096(11) 0.062(7) 0.063(9) -0.019(7) -0.002(8) 0.023(6)
    C54 0.071(9) 0.049(6) 0.064(8) -0.007(6) 0.010(7) 0.004(5)
    C55 0.049(7) 0.025(4) 0.043(6) -0.009(4) 0.008(5) 0.006(4)
    C56 0.041(7) 0.029(5) 0.055(7) 0.002(4) 0.012(5) 0.006(4)
    C57 0.055(7) 0.037(5) 0.055(7) -0.001(4) 0.005(5) -0.015(4)
    C58 0.104(11) 0.070(7) 0.057(8) -0.039(7) 0.010(7) -0.006(6)
    C59 0.130(16) 0.131(14) 0.056(9) -0.052(11) 0.006(10) -0.028(9)
    C60 0.067(10) 0.089(9) 0.090(11) -0.009(7) -0.008(8) -0.039(8)
    C61 0.104(13) 0.078(9) 0.085(12) -0.046(8) 0.016(10) -0.027(8)
    C62 0.093(10) 0.063(6) 0.061(8) -0.033(6) 0.007(7) -0.013(6)
_geom_special_details
;
All e.s.d.'s (except the e.s.d. in the dihedral angle between two l.s. planes)
are estimated using the full covariance matrix. The cell e.s.d.'s are taken
into account individually in the estimation of e.s.d.'s in distances, angles
and torsion angles; correlations between e.s.d.'s in cell parameters are only
used when they are defined by crystal symmetry. An approximate (isotropic)
treatment of cell e.s.d.'s is used for estimating e.s.d.'s involving l.s.
planes.
;
loop_
    _geom_bond_atom_site_label_1
    _geom_bond_atom_site_label_2
    _geom_bond_site_symmetry_2
    _geom_bond_distance
    _geom_bond_publ_flag
    C1 N1 . 1.338(10) ?
    C1 C2 . 1.365(13) ?
    C1 H1A . 0.9300 ?
    N1 C5 . 1.342(12) ?
    N1 Tb1 . 2.589(6) y
    O1 C18 . 1.321(13) ?
    O1 Tb1 . 2.341(7) ?
    Tb1 O2 . 2.328(9) y
    Tb1 O3 . 2.312(7) y
    Tb1 O5 . 2.341(7) y
    Tb1 O4 . 2.353(4) y
    Tb1 O6 . 2.372(7) y
    Tb1 N2 . 2.569(6) y
    C2 C3 . 1.352(16) ?
    C2 H2A . 0.9300 ?
    N2 C6 . 1.344(11) ?
    N2 C10 . 1.348(10) ?
    O2 C26 . 1.290(11) ?
    C3 C4 . 1.353(14) ?
    C3 H3A . 0.9300 ?
    O3 C33 . 1.272(9) ?
    C4 C5 . 1.405(14) ?
    C4 H4A . 0.9300 ?
    O4 C41 . 1.267(10) ?
    C5 C6 . 1.475(12) ?
    O5 C48 . 1.253(14) ?
    C6 C7 . 1.360(11) ?
    O6 C56 . 1.284(11) ?
    C7 C8 . 1.388(15) ?
    C7 H7A . 0.9300 ?
    C8 C9 . 1.374(15) ?
    C8 C11 . 1.519(13) ?
    C9 C10 . 1.411(11) ?
    C9 C14 . 1.489(12) ?
    C10 H10A . 0.9300 ?
    C11 C12 . 1.533(16) ?
    C11 H11A . 0.9700 ?
    C11 H11B . 0.9700 ?
    C12 C13 . 1.530(18) ?
    C12 C15 . 1.535(13) ?
    C12 H12A . 0.9800 ?
    C13 C16 . 1.524(16) ?
    C13 C17 . 1.526(16) ?
    C13 C14 . 1.577(13) ?
    C14 C15 . 1.592(15) ?
    C14 H14A . 0.9800 ?
    C15 H15A . 0.9700 ?
    C15 H15B . 0.9700 ?
    C16 H16A . 0.9600 ?
    C16 H16B . 0.9600 ?
    C16 H16C . 0.9600 ?
    C17 H17A . 0.9600 ?
    C17 H17B . 0.9600 ?
    C17 H17C . 0.9600 ?
    C18 C25 . 1.361(16) ?
    C18 C19 . 1.50(2) ?
    C19 C24 . 1.385(17) ?
    C19 C20 . 1.385(17) ?
    C20 C21 . 1.43(2) ?
    C20 H20A . 0.9300 ?
    C21 C22 . 1.38(2) ?
    C21 H21A . 0.9300 ?
    C22 C23 . 1.358(19) ?
    C22 H22A . 0.9300 ?
    C23 C24 . 1.370(14) ?
    C23 H23A . 0.9300 ?
    C24 H24A . 0.9300 ?
    C25 C26 . 1.374(12) ?
    C25 H25A . 0.9300 ?
    C26 C27 . 1.525(10) ?
    C27 C28 . 1.367(11) ?
    C27 C32 . 1.375(11) ?
    C28 C29 . 1.360(12) ?
    C28 H28A . 0.9300 ?
    C29 C30 . 1.360(13) ?
    C29 H29A . 0.9300 ?
    C30 C31 . 1.352(14) ?
    C30 H30A . 0.9300 ?
    C31 C32 . 1.382(12) ?
    C31 H31A . 0.9300 ?
    C32 H32A . 0.9300 ?
    C33 C40 . 1.372(11) ?
    C33 C34 . 1.503(14) ?
    C34 C35 . 1.385(16) ?
    C34 C39 . 1.386(13) ?
    C35 C36 . 1.409(16) ?
    C35 H35A . 0.9300 ?
    C36 C37 . 1.350(18) ?
    C36 H36A . 0.9300 ?
    C37 C38 . 1.384(16) ?
    C37 H37A . 0.9300 ?
    C38 C39 . 1.405(15) ?
    C38 H38A . 0.9300 ?
    C39 H39A . 0.9300 ?
    C40 C41 . 1.376(12) ?
    C40 H40A . 0.9300 ?
    C41 C42 . 1.513(12) ?
    C42 C43 . 1.395(16) ?
    C42 C47 . 1.401(12) ?
    C43 C44 . 1.400(10) ?
    C43 H43A . 0.9300 ?
    C44 C45 . 1.357(18) ?
    C44 H44A . 0.9300 ?
    C45 C46 . 1.340(15) ?
    C45 H45A . 0.9300 ?
    C46 C47 . 1.396(13) ?
    C46 H46A . 0.9300 ?
    C47 H47A . 0.9300 ?
    C48 C55 . 1.425(16) ?
    C48 C49 . 1.49(2) ?
    C49 C54 . 1.372(16) ?
    C49 C50 . 1.397(18) ?
    C50 C51 . 1.34(2) ?
    C50 H50A . 0.9300 ?
    C51 C52 . 1.38(2) ?
    C51 H51A . 0.9300 ?
    C52 C53 . 1.34(2) ?
    C52 H52A . 0.9300 ?
    C53 C54 . 1.382(14) ?
    C53 H53A . 0.9300 ?
    C54 H54A . 0.9300 ?
    C55 C56 . 1.393(12) ?
    C55 H55A . 0.9300 ?
    C56 C57 . 1.506(12) ?
    C57 C58 . 1.367(13) ?
    C57 C62 . 1.372(12) ?
    C58 C59 . 1.406(16) ?
    C58 H58A . 0.9300 ?
    C59 C60 . 1.348(17) ?
    C59 H59A . 0.9300 ?
    C60 C61 . 1.328(17) ?
    C60 H60A . 0.9300 ?
    C61 C62 . 1.377(15) ?
    C61 H61A . 0.9300 ?
    C62 H62B . 0.9300 ?
loop_
    _geom_angle_atom_site_label_1
    _geom_angle_atom_site_label_2
    _geom_angle_atom_site_label_3
    _geom_angle_site_symmetry_1
    _geom_angle_site_symmetry_3
    _geom_angle
    _geom_angle_publ_flag
    N1 C1 C2 . . 123.6(10) ?
    N1 C1 H1A . . 118.2 ?
    C2 C1 H1A . . 118.2 ?
    C5 N1 C1 . . 118.2(8) ?
    C5 N1 Tb1 . . 119.0(7) ?
    C1 N1 Tb1 . . 120.8(6) ?
    C18 O1 Tb1 . . 128.7(7) ?
    O2 Tb1 O3 . . 83.4(3) y
    O2 Tb1 O5 . . 145.8(3) y
    O3 Tb1 O5 . . 78.0(2) y
    O2 Tb1 O1 . . 72.7(3) y
    O3 Tb1 O1 . . 77.2(2) y
    O5 Tb1 O1 . . 75.32(17) y
    O2 Tb1 O4 . . 76.5(3) y
    O3 Tb1 O4 . . 72.31(19) y
    O5 Tb1 O4 . . 123.3(3) y
    O1 Tb1 O4 . . 138.5(3) y
    O2 Tb1 O6 . . 142.88(17) y
    O3 Tb1 O6 . . 115.8(3) y
    O5 Tb1 O6 . . 71.3(3) y
    O1 Tb1 O6 . . 139.9(3) y
    O4 Tb1 O6 . . 79.8(3) y
    O2 Tb1 N2 . . 103.9(3) y
    O3 Tb1 N2 . . 148.2(2) y
    O5 Tb1 N2 . . 79.3(2) y
    O1 Tb1 N2 . . 75.7(2) y
    O4 Tb1 N2 . . 139.4(2) y
    O6 Tb1 N2 . . 76.8(2) y
    O2 Tb1 N1 . . 75.8(4) y
    O3 Tb1 N1 . . 148.3(2) y
    O5 Tb1 N1 . . 131.3(3) y
    O1 Tb1 N1 . . 117.7(3) y
    O4 Tb1 N1 . . 79.69(17) y
    O6 Tb1 N1 . . 72.2(4) y
    N2 Tb1 N1 . . 61.7(2) y
    C3 C2 C1 . . 118.0(10) ?
    C3 C2 H2A . . 121.0 ?
    C1 C2 H2A . . 121.0 ?
    C6 N2 C10 . . 117.0(7) ?
    C6 N2 Tb1 . . 120.7(5) ?
    C10 N2 Tb1 . . 119.5(6) ?
    C26 O2 Tb1 . . 130.0(8) ?
    C2 C3 C4 . . 120.7(12) ?
    C2 C3 H3A . . 119.7 ?
    C4 C3 H3A . . 119.7 ?
    C33 O3 Tb1 . . 132.1(6) ?
    C3 C4 C5 . . 119.2(11) ?
    C3 C4 H4A . . 120.4 ?
    C5 C4 H4A . . 120.4 ?
    C41 O4 Tb1 . . 129.8(6) ?
    N1 C5 C4 . . 120.3(8) ?
    N1 C5 C6 . . 117.3(9) ?
    C4 C5 C6 . . 122.4(9) ?
    C48 O5 Tb1 . . 135.5(8) ?
    N2 C6 C7 . . 122.6(9) ?
    N2 C6 C5 . . 114.3(8) ?
    C7 C6 C5 . . 123.1(10) ?
    C56 O6 Tb1 . . 132.0(7) ?
    C6 C7 C8 . . 120.8(11) ?
    C6 C7 H7A . . 119.6 ?
    C8 C7 H7A . . 119.6 ?
    C9 C8 C7 . . 118.4(9) ?
    C9 C8 C11 . . 117.8(10) ?
    C7 C8 C11 . . 123.8(12) ?
    C8 C9 C10 . . 117.5(9) ?
    C8 C9 C14 . . 118.7(9) ?
    C10 C9 C14 . . 123.6(10) ?
    N2 C10 C9 . . 123.6(9) ?
    N2 C10 H10A . . 118.2 ?
    C9 C10 H10A . . 118.2 ?
    C8 C11 C12 . . 109.8(10) ?
    C8 C11 H11A . . 109.7 ?
    C12 C11 H11A . . 109.7 ?
    C8 C11 H11B . . 109.7 ?
    C12 C11 H11B . . 109.7 ?
    H11A C11 H11B . . 108.2 ?
    C13 C12 C11 . . 113.1(9) ?
    C13 C12 C15 . . 89.5(10) ?
    C11 C12 C15 . . 107.4(9) ?
    C13 C12 H12A . . 114.7 ?
    C11 C12 H12A . . 114.7 ?
    C15 C12 H12A . . 114.7 ?
    C16 C13 C17 . . 108.8(10) ?
    C16 C13 C12 . . 117.6(12) ?
    C17 C13 C12 . . 113.5(10) ?
    C16 C13 C14 . . 118.2(9) ?
    C17 C13 C14 . . 111.3(11) ?
    C12 C13 C14 . . 85.9(9) ?
    C9 C14 C13 . . 109.3(8) ?
    C9 C14 C15 . . 105.3(9) ?
    C13 C14 C15 . . 85.9(8) ?
    C9 C14 H14A . . 117.3 ?
    C13 C14 H14A . . 117.3 ?
    C15 C14 H14A . . 117.3 ?
    C12 C15 C14 . . 85.2(7) ?
    C12 C15 H15A . . 114.5 ?
    C14 C15 H15A . . 114.5 ?
    C12 C15 H15B . . 114.5 ?
    C14 C15 H15B . . 114.5 ?
    H15A C15 H15B . . 111.6 ?
    C13 C16 H16A . . 109.5 ?
    C13 C16 H16B . . 109.5 ?
    H16A C16 H16B . . 109.5 ?
    C13 C16 H16C . . 109.5 ?
    H16A C16 H16C . . 109.5 ?
    H16B C16 H16C . . 109.5 ?
    C13 C17 H17A . . 109.5 ?
    C13 C17 H17B . . 109.5 ?
    H17A C17 H17B . . 109.5 ?
    C13 C17 H17C . . 109.5 ?
    H17A C17 H17C . . 109.5 ?
    H17B C17 H17C . . 109.5 ?
    O1 C18 C25 . . 124.4(12) ?
    O1 C18 C19 . . 112.2(12) ?
    C25 C18 C19 . . 123.4(11) ?
    C24 C19 C20 . . 118.0(14) ?
    C24 C19 C18 . . 121.0(13) ?
    C20 C19 C18 . . 120.8(14) ?
    C19 C20 C21 . . 119.2(14) ?
    C19 C20 H20A . . 120.4 ?
    C21 C20 H20A . . 120.4 ?
    C22 C21 C20 . . 120.1(15) ?
    C22 C21 H21A . . 119.9 ?
    C20 C21 H21A . . 119.9 ?
    C23 C22 C21 . . 120.0(17) ?
    C23 C22 H22A . . 120.0 ?
    C21 C22 H22A . . 120.0 ?
    C22 C23 C24 . . 120.1(14) ?
    C22 C23 H23A . . 120.0 ?
    C24 C23 H23A . . 120.0 ?
    C19 C24 C23 . . 122.4(12) ?
    C19 C24 H24A . . 118.8 ?
    C23 C24 H24A . . 118.8 ?
    C18 C25 C26 . . 125.0(9) ?
    C18 C25 H25A . . 117.5 ?
    C26 C25 H25A . . 117.5 ?
    O2 C26 C25 . . 125.4(8) ?
    O2 C26 C27 . . 115.5(9) ?
    C25 C26 C27 . . 119.0(8) ?
    C28 C27 C32 . . 117.1(8) ?
    C28 C27 C26 . . 120.9(7) ?
    C32 C27 C26 . . 122.0(8) ?
    C27 C28 C29 . . 120.5(9) ?
    C27 C28 H28A . . 119.8 ?
    C29 C28 H28A . . 119.8 ?
    C30 C29 C28 . . 121.7(10) ?
    C30 C29 H29A . . 119.1 ?
    C28 C29 H29A . . 119.1 ?
    C29 C30 C31 . . 119.5(9) ?
    C29 C30 H30A . . 120.2 ?
    C31 C30 H30A . . 120.2 ?
    C30 C31 C32 . . 118.6(10) ?
    C30 C31 H31A . . 120.7 ?
    C32 C31 H31A . . 120.7 ?
    C27 C32 C31 . . 122.5(10) ?
    C27 C32 H32A . . 118.7 ?
    C31 C32 H32A . . 118.7 ?
    O3 C33 C40 . . 123.2(9) ?
    O3 C33 C34 . . 116.8(8) ?
    C40 C33 C34 . . 120.0(8) ?
    C35 C34 C39 . . 119.4(11) ?
    C35 C34 C33 . . 119.3(9) ?
    C39 C34 C33 . . 121.2(10) ?
    C34 C35 C36 . . 120.9(11) ?
    C34 C35 H35A . . 119.5 ?
    C36 C35 H35A . . 119.5 ?
    C37 C36 C35 . . 119.6(14) ?
    C37 C36 H36A . . 120.2 ?
    C35 C36 H36A . . 120.2 ?
    C36 C37 C38 . . 120.2(12) ?
    C36 C37 H37A . . 119.9 ?
    C38 C37 H37A . . 119.9 ?
    C37 C38 C39 . . 121.1(11) ?
    C37 C38 H38A . . 119.4 ?
    C39 C38 H38A . . 119.4 ?
    C34 C39 C38 . . 118.7(11) ?
    C34 C39 H39A . . 120.6 ?
    C38 C39 H39A . . 120.6 ?
    C33 C40 C41 . . 126.0(8) ?
    C33 C40 H40A . . 117.0 ?
    C41 C40 H40A . . 117.0 ?
    O4 C41 C40 . . 124.5(8) ?
    O4 C41 C42 . . 115.7(9) ?
    C40 C41 C42 . . 119.9(8) ?
    C43 C42 C47 . . 118.7(9) ?
    C43 C42 C41 . . 118.1(8) ?
    C47 C42 C41 . . 123.1(9) ?
    C42 C43 C44 . . 119.6(14) ?
    C42 C43 H43A . . 120.2 ?
    C44 C43 H43A . . 120.2 ?
    C45 C44 C43 . . 120.4(15) ?
    C45 C44 H44A . . 119.8 ?
    C43 C44 H44A . . 119.8 ?
    C46 C45 C44 . . 120.7(11) ?
    C46 C45 H45A . . 119.6 ?
    C44 C45 H45A . . 119.6 ?
    C45 C46 C47 . . 121.4(11) ?
    C45 C46 H46A . . 119.3 ?
    C47 C46 H46A . . 119.3 ?
    C46 C47 C42 . . 119.1(10) ?
    C46 C47 H47A . . 120.4 ?
    C42 C47 H47A . . 120.4 ?
    O5 C48 C55 . . 123.6(13) ?
    O5 C48 C49 . . 117.4(12) ?
    C55 C48 C49 . . 119.0(12) ?
    C54 C49 C50 . . 117.3(14) ?
    C54 C49 C48 . . 125.8(13) ?
    C50 C49 C48 . . 116.8(13) ?
    C51 C50 C49 . . 120.9(14) ?
    C51 C50 H50A . . 119.6 ?
    C49 C50 H50A . . 119.6 ?
    C50 C51 C52 . . 120.7(16) ?
    C50 C51 H51A . . 119.6 ?
    C52 C51 H51A . . 119.6 ?
    C53 C52 C51 . . 119.8(16) ?
    C53 C52 H52A . . 120.1 ?
    C51 C52 H52A . . 120.1 ?
    C52 C53 C54 . . 120.0(12) ?
    C52 C53 H53A . . 120.0 ?
    C54 C53 H53A . . 120.0 ?
    C49 C54 C53 . . 121.2(11) ?
    C49 C54 H54A . . 119.4 ?
    C53 C54 H54A . . 119.4 ?
    C56 C55 C48 . . 123.8(9) ?
    C56 C55 H55A . . 118.1 ?
    C48 C55 H55A . . 118.1 ?
    O6 C56 C55 . . 123.8(9) ?
    O6 C56 C57 . . 115.4(9) ?
    C55 C56 C57 . . 120.9(8) ?
    C58 C57 C62 . . 118.4(9) ?
    C58 C57 C56 . . 119.5(9) ?
    C62 C57 C56 . . 122.1(9) ?
    C57 C58 C59 . . 119.9(11) ?
    C57 C58 H58A . . 120.1 ?
    C59 C58 H58A . . 120.1 ?
    C60 C59 C58 . . 119.5(13) ?
    C60 C59 H59A . . 120.3 ?
    C58 C59 H59A . . 120.3 ?
    C61 C60 C59 . . 120.9(13) ?
    C61 C60 H60A . . 119.5 ?
    C59 C60 H60A . . 119.5 ?
    C60 C61 C62 . . 120.5(12) ?
    C60 C61 H61A . . 119.7 ?
    C62 C61 H61A . . 119.7 ?
    C61 C62 C57 . . 120.6(11) ?
    C61 C62 H62B . . 119.7 ?
    C57 C62 H62B . . 119.7 ?
loop_
    _geom_torsion_atom_site_label_1
    _geom_torsion_atom_site_label_2
    _geom_torsion_atom_site_label_3
    _geom_torsion_atom_site_label_4
    _geom_torsion_site_symmetry_1
    _geom_torsion_site_symmetry_2
    _geom_torsion_site_symmetry_3
    _geom_torsion_site_symmetry_4
    _geom_torsion
    _geom_torsion_publ_flag
    C2 C1 N1 C5 . . . . 2(2) ?
    C2 C1 N1 Tb1 . . . . -161.5(13) ?
    C18 O1 Tb1 O2 . . . . 36.6(11) ?
    C18 O1 Tb1 O3 . . . . -50.4(11) ?
    C18 O1 Tb1 O5 . . . . -131.1(11) ?
    C18 O1 Tb1 O4 . . . . -7.1(12) ?
    C18 O1 Tb1 O6 . . . . -165.4(10) ?
    C18 O1 Tb1 N2 . . . . 146.4(11) ?
    C18 O1 Tb1 N1 . . . . 99.7(11) ?
    C5 N1 Tb1 O2 . . . . 135.2(9) ?
    C1 N1 Tb1 O2 . . . . -61.4(10) ?
    C5 N1 Tb1 O3 . . . . -174.3(6) ?
    C1 N1 Tb1 O3 . . . . -10.8(14) ?
    C5 N1 Tb1 O5 . . . . -20.7(10) ?
    C1 N1 Tb1 O5 . . . . 142.8(9) ?
    C5 N1 Tb1 O1 . . . . 73.9(10) ?
    C1 N1 Tb1 O1 . . . . -122.7(9) ?
    C5 N1 Tb1 O4 . . . . -146.3(9) ?
    C1 N1 Tb1 O4 . . . . 17.2(10) ?
    C5 N1 Tb1 O6 . . . . -63.8(9) ?
    C1 N1 Tb1 O6 . . . . 99.7(10) ?
    C5 N1 Tb1 N2 . . . . 20.6(7) ?
    C1 N1 Tb1 N2 . . . . -176.0(12) ?
    N1 C1 C2 C3 . . . . -2(3) ?
    O2 Tb1 N2 C6 . . . . -88.2(6) ?
    O3 Tb1 N2 C6 . . . . 171.8(5) ?
    O5 Tb1 N2 C6 . . . . 126.7(6) ?
    O1 Tb1 N2 C6 . . . . -155.9(6) ?
    O4 Tb1 N2 C6 . . . . -2.9(8) ?
    O6 Tb1 N2 C6 . . . . 53.6(6) ?
    N1 Tb1 N2 C6 . . . . -23.0(6) ?
    O2 Tb1 N2 C10 . . . . 111.7(5) ?
    O3 Tb1 N2 C10 . . . . 11.6(7) ?
    O5 Tb1 N2 C10 . . . . -33.4(5) ?
    O1 Tb1 N2 C10 . . . . 43.9(5) ?
    O4 Tb1 N2 C10 . . . . -163.0(6) ?
    O6 Tb1 N2 C10 . . . . -106.6(6) ?
    N1 Tb1 N2 C10 . . . . 176.8(6) ?
    O3 Tb1 O2 C26 . . . . 44.0(9) ?
    O5 Tb1 O2 C26 . . . . -13.2(12) ?
    O1 Tb1 O2 C26 . . . . -34.6(9) ?
    O4 Tb1 O2 C26 . . . . 117.4(9) ?
    O6 Tb1 O2 C26 . . . . 169.1(9) ?
    N2 Tb1 O2 C26 . . . . -104.5(9) ?
    N1 Tb1 O2 C26 . . . . -160.0(10) ?
    C1 C2 C3 C4 . . . . 2(3) ?
    O2 Tb1 O3 C33 . . . . 43.7(7) ?
    O5 Tb1 O3 C33 . . . . -165.2(7) ?
    O1 Tb1 O3 C33 . . . . 117.4(7) ?
    O4 Tb1 O3 C33 . . . . -34.1(7) ?
    O6 Tb1 O3 C33 . . . . -103.0(7) ?
    N2 Tb1 O3 C33 . . . . 149.5(6) ?
    N1 Tb1 O3 C33 . . . . -5.1(9) ?
    C2 C3 C4 C5 . . . . -2(2) ?
    O2 Tb1 O4 C41 . . . . -53.6(9) ?
    O3 Tb1 O4 C41 . . . . 33.7(8) ?
    O5 Tb1 O4 C41 . . . . 95.7(10) ?
    O1 Tb1 O4 C41 . . . . -10.9(11) ?
    O6 Tb1 O4 C41 . . . . 155.2(10) ?
    N2 Tb1 O4 C41 . . . . -149.2(7) ?
    N1 Tb1 O4 C41 . . . . -131.3(10) ?
    C1 N1 C5 C4 . . . . -1.9(17) ?
    Tb1 N1 C5 C4 . . . . 161.9(8) ?
    C1 N1 C5 C6 . . . . 178.1(9) ?
    Tb1 N1 C5 C6 . . . . -18.0(12) ?
    C3 C4 C5 N1 . . . . 1.8(17) ?
    C3 C4 C5 C6 . . . . -178.2(10) ?
    O2 Tb1 O5 C48 . . . . -150.4(10) ?
    O3 Tb1 O5 C48 . . . . 151.0(10) ?
    O1 Tb1 O5 C48 . . . . -129.3(10) ?
    O4 Tb1 O5 C48 . . . . 91.7(11) ?
    O6 Tb1 O5 C48 . . . . 28.2(10) ?
    N2 Tb1 O5 C48 . . . . -51.4(10) ?
    N1 Tb1 O5 C48 . . . . -15.2(11) ?
    C10 N2 C6 C7 . . . . 2.7(12) ?
    Tb1 N2 C6 C7 . . . . -157.9(7) ?
    C10 N2 C6 C5 . . . . -176.0(7) ?
    Tb1 N2 C6 C5 . . . . 23.4(9) ?
    N1 C5 C6 N2 . . . . -3.1(12) ?
    C4 C5 C6 N2 . . . . 176.9(9) ?
    N1 C5 C6 C7 . . . . 178.2(10) ?
    C4 C5 C6 C7 . . . . -1.8(14) ?
    O2 Tb1 O6 C56 . . . . 146.4(10) ?
    O3 Tb1 O6 C56 . . . . -98.2(10) ?
    O5 Tb1 O6 C56 . . . . -32.2(10) ?
    O1 Tb1 O6 C56 . . . . 2.9(13) ?
    O4 Tb1 O6 C56 . . . . -162.7(11) ?
    N2 Tb1 O6 C56 . . . . 50.8(10) ?
    N1 Tb1 O6 C56 . . . . 114.9(11) ?
    N2 C6 C7 C8 . . . . -0.9(15) ?
    C5 C6 C7 C8 . . . . 177.7(9) ?
    C6 C7 C8 C9 . . . . -3.4(16) ?
    C6 C7 C8 C11 . . . . 175.9(9) ?
    C7 C8 C9 C10 . . . . 5.5(16) ?
    C11 C8 C9 C10 . . . . -173.9(9) ?
    C7 C8 C9 C14 . . . . 180.0(9) ?
    C11 C8 C9 C14 . . . . 0.6(15) ?
    C6 N2 C10 C9 . . . . -0.3(12) ?
    Tb1 N2 C10 C9 . . . . 160.6(6) ?
    C8 C9 C10 N2 . . . . -3.9(14) ?
    C14 C9 C10 N2 . . . . -178.0(8) ?
    C9 C8 C11 C12 . . . . 0.4(14) ?
    C7 C8 C11 C12 . . . . -179.0(10) ?
    C8 C11 C12 C13 . . . . 47.2(12) ?
    C8 C11 C12 C15 . . . . -50.0(12) ?
    C11 C12 C13 C16 . . . . 39.0(13) ?
    C15 C12 C13 C16 . . . . 147.8(10) ?
    C11 C12 C13 C17 . . . . 167.7(10) ?
    C15 C12 C13 C17 . . . . -83.6(11) ?
    C11 C12 C13 C14 . . . . -80.8(10) ?
    C15 C12 C13 C14 . . . . 27.9(8) ?
    C8 C9 C14 C13 . . . . -45.9(14) ?
    C10 C9 C14 C13 . . . . 128.2(10) ?
    C8 C9 C14 C15 . . . . 45.0(12) ?
    C10 C9 C14 C15 . . . . -140.9(9) ?
    C16 C13 C14 C9 . . . . -41.5(16) ?
    C17 C13 C14 C9 . . . . -168.5(11) ?
    C12 C13 C14 C9 . . . . 77.8(10) ?
    C16 C13 C14 C15 . . . . -146.2(13) ?
    C17 C13 C14 C15 . . . . 86.7(11) ?
    C12 C13 C14 C15 . . . . -26.9(8) ?
    C13 C12 C15 C14 . . . . -27.7(8) ?
    C11 C12 C15 C14 . . . . 86.4(9) ?
    C9 C14 C15 C12 . . . . -82.0(8) ?
    C13 C14 C15 C12 . . . . 26.9(9) ?
    Tb1 O1 C18 C25 . . . . -28.7(19) ?
    Tb1 O1 C18 C19 . . . . 153.1(9) ?
    O1 C18 C19 C24 . . . . -159.4(12) ?
    C25 C18 C19 C24 . . . . 22(2) ?
    O1 C18 C19 C20 . . . . 25(2) ?
    C25 C18 C19 C20 . . . . -153.2(13) ?
    C24 C19 C20 C21 . . . . 3(2) ?
    C18 C19 C20 C21 . . . . 178.5(15) ?
    C19 C20 C21 C22 . . . . 0(3) ?
    C20 C21 C22 C23 . . . . -2(3) ?
    C21 C22 C23 C24 . . . . 1(3) ?
    C20 C19 C24 C23 . . . . -4(2) ?
    C18 C19 C24 C23 . . . . -179.5(13) ?
    C22 C23 C24 C19 . . . . 2(2) ?
    O1 C18 C25 C26 . . . . -3(2) ?
    C19 C18 C25 C26 . . . . 175.1(13) ?
    Tb1 O2 C26 C25 . . . . 23.7(16) ?
    Tb1 O2 C26 C27 . . . . -156.6(6) ?
    C18 C25 C26 O2 . . . . 5.8(19) ?
    C18 C25 C26 C27 . . . . -173.8(11) ?
    O2 C26 C27 C28 . . . . 25.8(14) ?
    C25 C26 C27 C28 . . . . -154.6(10) ?
    O2 C26 C27 C32 . . . . -154.9(10) ?
    C25 C26 C27 C32 . . . . 24.8(15) ?
    C32 C27 C28 C29 . . . . -1.3(17) ?
    C26 C27 C28 C29 . . . . 178.0(11) ?
    C27 C28 C29 C30 . . . . 0.4(19) ?
    C28 C29 C30 C31 . . . . 2(2) ?
    C29 C30 C31 C32 . . . . -2.8(19) ?
    C28 C27 C32 C31 . . . . 0.2(18) ?
    C26 C27 C32 C31 . . . . -179.2(11) ?
    C30 C31 C32 C27 . . . . 2(2) ?
    Tb1 O3 C33 C40 . . . . 24.6(12) ?
    Tb1 O3 C33 C34 . . . . -154.1(6) ?
    O3 C33 C34 C35 . . . . 13.6(14) ?
    C40 C33 C34 C35 . . . . -165.1(9) ?
    O3 C33 C34 C39 . . . . -163.8(9) ?
    C40 C33 C34 C39 . . . . 17.4(14) ?
    C39 C34 C35 C36 . . . . -1.5(17) ?
    C33 C34 C35 C36 . . . . -179.0(10) ?
    C34 C35 C36 C37 . . . . -2(2) ?
    C35 C36 C37 C38 . . . . 4(2) ?
    C36 C37 C38 C39 . . . . -2.4(19) ?
    C35 C34 C39 C38 . . . . 3.2(16) ?
    C33 C34 C39 C38 . . . . -179.4(9) ?
    C37 C38 C39 C34 . . . . -1.3(17) ?
    O3 C33 C40 C41 . . . . 5.3(15) ?
    C34 C33 C40 C41 . . . . -176.0(9) ?
    Tb1 O4 C41 C40 . . . . -24.9(14) ?
    Tb1 O4 C41 C42 . . . . 153.9(6) ?
    C33 C40 C41 O4 . . . . -4.4(16) ?
    C33 C40 C41 C42 . . . . 176.8(8) ?
    O4 C41 C42 C43 . . . . 18.0(13) ?
    C40 C41 C42 C43 . . . . -163.1(9) ?
    O4 C41 C42 C47 . . . . -162.8(10) ?
    C40 C41 C42 C47 . . . . 16.1(14) ?
    C47 C42 C43 C44 . . . . -2.2(18) ?
    C41 C42 C43 C44 . . . . 177.1(12) ?
    C42 C43 C44 C45 . . . . 1(2) ?
    C43 C44 C45 C46 . . . . -1(2) ?
    C44 C45 C46 C47 . . . . 2(2) ?
    C45 C46 C47 C42 . . . . -3(2) ?
    C43 C42 C47 C46 . . . . 3.0(16) ?
    C41 C42 C47 C46 . . . . -176.2(10) ?
    Tb1 O5 C48 C55 . . . . -23.3(18) ?
    Tb1 O5 C48 C49 . . . . 157.7(9) ?
    O5 C48 C49 C54 . . . . 158.3(12) ?
    C55 C48 C49 C54 . . . . -21(2) ?
    O5 C48 C49 C50 . . . . -25.9(19) ?
    C55 C48 C49 C50 . . . . 155.0(11) ?
    C54 C49 C50 C51 . . . . 0(2) ?
    C48 C49 C50 C51 . . . . -175.8(15) ?
    C49 C50 C51 C52 . . . . -2(3) ?
    C50 C51 C52 C53 . . . . 3(3) ?
    C51 C52 C53 C54 . . . . -1(2) ?
    C50 C49 C54 C53 . . . . 1(2) ?
    C48 C49 C54 C53 . . . . 177.1(13) ?
    C52 C53 C54 C49 . . . . -1(2) ?
    O5 C48 C55 C56 . . . . 5.6(18) ?
    C49 C48 C55 C56 . . . . -175.4(11) ?
    Tb1 O6 C56 C55 . . . . 33.0(16) ?
    Tb1 O6 C56 C57 . . . . -147.2(8) ?
    C48 C55 C56 O6 . . . . -11.1(17) ?
    C48 C55 C56 C57 . . . . 169.2(10) ?
    O6 C56 C57 C58 . . . . -15.3(14) ?
    C55 C56 C57 C58 . . . . 164.5(10) ?
    O6 C56 C57 C62 . . . . 164.1(10) ?
    C55 C56 C57 C62 . . . . -16.1(15) ?
    C62 C57 C58 C59 . . . . -2.9(19) ?
    C56 C57 C58 C59 . . . . 176.5(12) ?
    C57 C58 C59 C60 . . . . 1(2) ?
    C58 C59 C60 C61 . . . . 2(2) ?
    C59 C60 C61 C62 . . . . -3(2) ?
    C60 C61 C62 C57 . . . . 1(2) ?
    C58 C57 C62 C61 . . . . 1.9(18) ?
    C56 C57 C62 C61 . . . . -177.5(11) ?
data_global
_journal_date_recd_electronic     2009-04-29
_journal_date_accepted     2009-05-25
_journal_name_full     'Acta Crystallographica, Section E'
_journal_year     2009
_journal_volume     65
_journal_issue      7
_journal_page_first     m705
_journal_page_last     m705
_journal_paper_category     QM
_journal_coeditor_code     NG2576
_publ_contact_author_name     'Zhang, Hui'
_publ_contact_author_address
;
Department of Chemistry, College of Chemistry and Chemical Engineering
Xiamen University
Xiamen 361005
People's Republic of China
;
_publ_contact_author_email     huizhang@xmu.edu.cn
_publ_contact_author_fax     '86-592-2089057'
_publ_contact_author_phone     '86-592-2183910'
_publ_section_title
;\
Tris(dibenzoylmethanido-\k^2^<i>O</i>,<i>O</i>')[(6<i>R</i>,8<i>R</i>)-(-)-7,7-\
dimethyl-3-(2-pyridyl)-5,6,7,8-tetrahydro-6,8-methanoisoquinoline-\
\k^2^<i>N</i>,<i>N</i>']terbium(III)
;
loop_
    _publ_author_name
    _publ_author_address
    'Chen, Lei-Qi'
;
Department of Chemistry, College of Chemistry and Chemical Engineering
Xiamen University
Xiamen 361005
People's Republic of China
;
    'Guo, Jian-Nan'
;
The Key Laboratory for Chemical Biology of Fujian Province
Department of Chemistry, College of Chemistry and Chemical Engineering
Xiamen University
Xiamen 361005
People's Republic of China
;
    'Xuan, Wei-Min'
;
Department of Chemistry, College of Chemistry and Chemical Engineering
Xiamen University
Xiamen 361005
People's Republic of China
;
    'Lin, Yi-Ji'
;
Department of Chemistry, College of Chemistry and Chemical Engineering
Xiamen University
Xiamen 361005
People's Republic of China
;
    'Zhang, Hui'
;
Department of Chemistry, College of Chemistry and Chemical Engineering
Xiamen University
Xiamen 361005
People's Republic of China
;
