# Supplementary material for: Tris(dibenzoyl­methanido-κ2 O,O′)[(6R,8R)-(−)-7,7-dimethyl-3-(2-pyrid­yl)-5,6,7,8-tetra­hydro-6,8-methano­isoquinoline-κ2 N,N′]terbium(III)
Source: Acta Crystallogr Sect E Struct Rep Online. 2009 Jun 6;65(Pt 7):m705. doi: 10.1107/S1600536809019783 (PMC2969283; doi:10.1107/S1600536809019783)
Supplement: Supplementary file 2 [file e-65-0m705-Isup2.hkl]

# 
# h,k,l, Fc-squared, Fo-squared, sigma(Fo-squared) and status flag 
# 
data_I
_shelx_title ' p in P2(1)' 
_shelx_refln_list_code          4 
_shelx_F_calc_maximum      253.00 
_exptl_crystal_F_000      1100.00 
_reflns_d_resolution_high  0.8410 
 
loop_ 
 _symmetry_equiv_pos_as_xyz 
 'x, y, z' 
 '-x, y+1/2, -z' 
 
_cell_length_a     9.5158 
_cell_length_b    20.7896 
_cell_length_c    12.7686 
_cell_angle_alpha  90.000 
_cell_angle_beta   92.470 
_cell_angle_gamma  90.000 
 
_shelx_F_squared_multiplier     1.000 
 
loop_ 
 _refln_index_h 
 _refln_index_k 
 _refln_index_l 
 _refln_F_squared_calc 
 _refln_F_squared_meas 
 _refln_F_squared_sigma 
 _refln_observed_status 
   4 -22   0       49.55     -188.42    238.55 o 
   5 -22   0      604.52     1093.49    233.71 o 
   4 -21   0      465.37      670.91    297.81 o 
   5 -21   0      189.31      394.66    325.62 o 
   3 -20   0      987.49      894.51    319.57 o 
   4 -20   0       42.87       31.11    148.30 o 
   5 -20   0     1072.92      835.51    285.05 o 
   6 -20   0      190.54      194.56     83.23 o 
   3 -19   0      596.00      571.21    278.46 o 
   4 -19   0      985.30      909.88     74.90 o 
   5 -19   0      113.87       85.02     87.39 o 
   6 -19   0      965.84     1000.55    119.75 o 
   7 -19   0      414.84      199.57    110.51 o 
   3 -18   0     2114.02     1891.71    266.25 o 
   4 -18   0       74.50       15.71     60.73 o 
   5 -18   0     1223.90     1168.49    156.93 o 
   6 -18   0      249.48      367.28    128.49 o 
   7 -18   0      114.02      198.58    115.21 o 
   2 -17   0      903.70      733.46    300.44 o 
   3 -17   0     1137.65      796.24    311.88 o 
   4 -17   0     2124.62     1930.31    158.96 o 
   5 -17   0      111.79      144.86     79.42 o 
   6 -17   0     1706.40     1658.25    174.78 o 
   7 -17   0      657.49      643.70    122.25 o 
   8 -17   0       55.08       73.16    102.60 o 
   2 -16   0     1528.49     1406.91    350.46 o 
   3 -16   0     1512.59     1307.92    112.32 o 
   4 -16   0      356.07      220.85     98.53 o 
   5 -16   0     2658.70     2607.37    154.26 o 
   6 -16   0      481.27      534.93    108.52 o 
   7 -16   0      379.13      471.13    114.54 o 
   8 -16   0      748.72     1044.98    126.69 o 
   2 -15   0     1985.11     1839.27    231.41 o 
   3 -15   0      274.95      301.00     85.20 o 
   4 -15   0     1328.98     1361.20    106.54 o 
   5 -15   0      502.01      448.26     85.38 o 
   6 -15   0     2061.83     1915.78    164.17 o 
   7 -15   0      884.77      847.09    137.20 o 
   8 -15   0      144.98       81.50    103.19 o 
   2 -14   0     2998.62     3073.69    407.41 o 
   3 -14   0     2791.94     2812.34    179.72 o 
   4 -14   0      175.55      145.61     67.14 o 
   5 -14   0     3150.21     3143.00    197.38 o 
   6 -14   0     1226.30      974.81    130.87 o 
   7 -14   0      191.61      215.47     96.81 o 
   8 -14   0      686.05      653.54    147.02 o 
   9 -14   0       30.39      252.45    194.27 o 
   1 -13   0     3237.64     3058.19    237.89 o 
   2 -13   0     2566.00     2459.58    201.56 o 
   3 -13   0      327.56      296.67     67.30 o 
   4 -13   0     3472.05     3318.86    185.10 o 
   5 -13   0      478.15      417.83     99.34 o 
   6 -13   0     1163.25     1332.16    213.30 o 
   7 -13   0      943.82      851.58    149.15 o 
   8 -13   0       31.00       13.88    108.27 o 
   9 -13   0      337.60      570.79    302.34 o 
   1 -12   0     1752.84     1451.98    228.44 o 
   2 -12   0     4721.46     4813.64    184.96 o 
   3 -12   0     1232.05     1208.86     88.91 o 
   4 -12   0        2.50       63.67     65.19 o 
   5 -12   0     3655.39     3487.90    210.31 o 
   6 -12   0      308.79      355.87    124.68 o 
   7 -12   0      353.73      341.76    123.35 o 
   8 -12   0      717.82      664.52    143.27 o 
   9 -12   0       51.78      -29.82    126.21 o 
   1 -11   0     8406.24     8076.03    551.31 o 
   2 -11   0     3052.43     2791.25    145.42 o 
   3 -11   0      134.51      146.81     71.73 o 
   4 -11   0     4330.67     4425.10    210.27 o 
   5 -11   0       89.72      109.49     88.34 o 
   6 -11   0     1473.89     1690.45    134.04 o 
   7 -11   0     1153.88     1125.26    171.01 o 
   8 -11   0       48.77      125.69    116.59 o 
   9 -11   0      619.04      544.10    133.55 o 
  10 -11   0      246.29      503.93    199.93 o 
   1 -10   0     1994.32     1952.50    226.02 o 
   2 -10   0     6180.37     6514.52    217.54 o 
   3 -10   0     3458.18     3471.94    157.66 o 
   4 -10   0      214.59      167.40     82.30 o 
   5 -10   0     4389.31     4817.57    241.25 o 
   6 -10   0      848.05      905.26    144.71 o 
   7 -10   0     2172.43     2560.46    201.36 o 
   8 -10   0     1151.89     1234.31    197.31 o 
   9 -10   0       10.54       79.42    129.65 o 
  10 -10   0      576.44      879.22    185.27 o 
   1  -9   0    13804.54    14353.99    380.20 o 
   2  -9   0     2990.51     2930.12    122.77 o 
   3  -9   0     2529.98     2716.39    132.57 o 
   4  -9   0     6935.94     6883.14    276.95 o 
   5  -9   0      994.72     1082.80    126.17 o 
   6  -9   0     2382.72     2683.99    174.11 o 
   7  -9   0     1773.67     2101.34    172.46 o 
   8  -9   0      248.83      278.76    137.63 o 
   9  -9   0     1181.33     1187.48    204.76 o 
  10  -9   0       84.27      116.05    147.58 o 
   1  -8   0     2010.52     2141.02     92.36 o 
   2  -8   0     5115.31     4945.66    139.05 o 
   3  -8   0     3620.00     3514.55    161.22 o 
   4  -8   0     2015.30     1928.06    118.63 o 
   5  -8   0     8911.94     9289.36    381.96 o 
   6  -8   0     1471.74     1395.13    173.78 o 
   7  -8   0      936.38      913.54    170.41 o 
   8  -8   0     2778.63     2566.28    263.58 o 
   9  -8   0       58.60       65.14     96.72 o 
  10  -8   0      702.80      522.18    220.06 o 
   1  -7   0    16278.99    15925.37    331.15 o 
   2  -7   0     2776.34     2818.53    286.47 o 
   3  -7   0      773.06      751.72     81.18 o 
   4  -7   0    11098.06    10879.30    368.40 o 
   5  -7   0      788.09      829.93    113.67 o 
   6  -7   0     2868.33     3170.54    239.78 o 
   7  -7   0     1309.26     1504.19    208.32 o 
   8  -7   0      143.12       69.09    124.30 o 
   9  -7   0      937.62      817.43    169.14 o 
  10  -7   0      180.83      186.72    125.46 o 
   1  -6   0    13054.46    13581.23    292.04 o 
   2  -6   0       29.84       42.24     46.90 o 
   3  -6   0     2628.75     2527.51    120.64 o 
   4  -6   0      133.46      117.33     69.63 o 
   5  -6   0     2566.40     2666.66    193.10 o 
   6  -6   0      906.09      998.72    129.47 o 
   7  -6   0      717.15      802.87    135.24 o 
   8  -6   0     2148.33     2531.94    310.75 o 
   9  -6   0      179.50      134.70    143.45 o 
  10  -6   0      398.25      314.91    180.12 o 
   1  -5   0    28852.08    28102.88   1208.46 o 
   2  -5   0     9818.98     9321.61    425.79 o 
   3  -5   0     1791.78     1688.40    119.72 o 
   4  -5   0     5165.41     5168.11    221.32 o 
   5  -5   0     2826.99     3009.99    195.14 o 
   6  -5   0     1956.71     2168.28    225.98 o 
   7  -5   0     1948.61     2249.92    217.34 o 
   8  -5   0      501.49      550.12    125.60 o 
   9  -5   0      711.04      692.36    156.58 o 
  10  -5   0      215.05      176.61    170.68 o 
  11  -5   0      183.49      266.13    128.14 o 
   0  -4   0     5441.78     5412.05    176.99 o 
   1  -4   0     7405.05     7730.60    171.69 o 
   2  -4   0    27060.91    27393.56    763.16 o 
   3  -4   0     1660.64     1557.06    120.20 o 
   4  -4   0      257.57      208.90     68.37 o 
   5  -4   0     2382.07     2625.68    207.61 o 
   6  -4   0      560.68      612.76    203.12 o 
   7  -4   0      623.01      601.95    238.99 o 
   8  -4   0      959.65      607.43    349.66 o 
   9  -4   0      100.04      127.11     91.65 o 
  10  -4   0      237.60      473.67    246.27 o 
  11  -4   0       85.63      333.51    196.30 o 
   1  -3   0     1625.25     1712.27     69.31 o 
   2  -3   0    17445.38    17736.93    539.38 o 
   3  -3   0     1385.31     1473.20    120.06 o 
   4  -3   0     6543.94     6811.60    305.12 o 
   5  -3   0      466.95      675.28    126.26 o 
   6  -3   0     1936.88     2174.39    239.23 o 
   7  -3   0     2162.28     2512.73    212.48 o 
   8  -3   0      101.60       69.04    172.78 o 
   9  -3   0     1223.09     1137.34    267.04 o 
  10  -3   0      175.46      206.55    149.12 o 
  11  -3   0      138.53       94.37    147.22 o 
   2  -2   0     4263.58     4112.79    208.84 o 
   3  -2   0     7730.82     8008.92    322.03 o 
   4  -2   0      781.29      784.76    115.41 o 
   5  -2   0     9386.81     9322.40    381.03 o 
   6  -2   0     1713.61     1817.86    220.04 o 
   7  -2   0     1313.84     2054.07    536.63 o 
   8  -2   0     1905.37     2761.99    350.52 o 
   9  -2   0       44.84      148.18    178.98 o 
  10  -2   0      325.80      450.33    226.84 o 
  11  -2   0      207.72      151.22    149.84 o 
   2  -1   0    13351.28    14002.57    447.57 o 
   3  -1   0    18878.45    19436.63    645.82 o 
   4  -1   0    18392.61    19174.02    753.67 o 
   5  -1   0      496.68      540.14    128.28 o 
   6  -1   0     4204.14     4600.64    261.60 o 
   7  -1   0     1618.11     1933.25    262.08 o 
   8  -1   0      235.29      440.37    198.10 o 
   9  -1   0     1238.56     1755.80    361.02 o 
  10  -1   0      254.93      344.36    231.93 o 
  11  -1   0      184.53     -181.52    186.66 o 
   2   0   0    26915.75    26704.51    803.73 o 
   3   0   0    43166.64    44369.05   1798.50 o 
   4   0   0       32.51       68.48     84.42 o 
   5   0   0    15424.23    16181.62    633.20 o 
   6   0   0     2768.58     3402.01    278.40 o 
   7   0   0     2862.56     3472.10    510.58 o 
   8   0   0     3838.17     4664.45    684.71 o 
   9   0   0       23.80       91.65    123.34 o 
  10   0   0      499.32      449.63    235.85 o 
  11   0   0      273.91      166.98    308.74 o 
   2   1   0    12025.26    12378.86    366.12 o 
   3   1   0    19801.10    20028.53    722.43 o 
   4   1   0    19604.52    19896.73    751.23 o 
   5   1   0      379.73      493.05     92.66 o 
   6   1   0     4449.71     4870.06    340.07 o 
   7   1   0     1603.04     1718.32    187.39 o 
   8   1   0      268.27      379.23    199.08 o 
   9   1   0     1191.23     1646.78    216.38 o 
  10   1   0      245.14      621.63    332.71 o 
  11   1   0      199.61      342.91    624.96 o 
   2   2   0     4961.13     4921.33    206.03 o 
   3   2   0     6892.21     6952.45    312.45 o 
   4   2   0      817.71      754.41    112.43 o 
   5   2   0     9809.21    10334.27    458.45 o 
   6   2   0     1829.13     1870.72    230.64 o 
   7   2   0     1416.07     1610.67    251.29 o 
   8   2   0     2121.68     2343.66    278.28 o 
   9   2   0       40.99      159.63    177.56 o 
  10   2   0      412.25      508.72    214.64 o 
  11   2   0      229.27      160.69    226.57 o 
   1   3   0     1991.30     1928.82     55.93 o 
   2   3   0    20152.63    19974.51    636.33 o 
   3   3   0      998.78     1068.13    120.05 o 
   4   3   0     6485.19     6652.27    300.43 o 
   5   3   0      421.41      453.86    121.91 o 
   6   3   0     1906.60     2304.72    236.02 o 
   7   3   0     2063.90     2153.56    282.70 o 
   8   3   0       98.38      250.84    168.46 o 
   9   3   0     1135.31     1433.12    274.91 o 
  10   3   0      155.39      126.90    210.17 o 
  11   3   0      151.02       60.83    211.27 o 
   0   4   0     4927.35     5156.59    109.47 o 
   1   4   0     6461.90     7002.75    178.75 o 
   2   4   0    24836.51    25483.69    729.91 o 
   3   4   0     2662.67     2700.51    135.73 o 
   4   4   0      209.94      150.49     87.56 o 
   5   4   0     2046.28     1964.27    145.34 o 
   6   4   0      752.87     1157.93    162.83 o 
   7   4   0      527.00      719.51    169.02 o 
   8   4   0      977.83     1420.49    163.40 o 
   9   4   0      104.82      148.57    173.06 o 
  10   4   0      259.88      230.74    225.46 o 
  11   4   0      104.58      -23.59    229.66 o 
   1   5   0    29657.82    31152.59    768.84 o 
   2   5   0    11829.80    11911.90    277.88 o 
   3   5   0     1292.99     1267.80    111.67 o 
   4   5   0     5233.35     5087.07    205.20 o 
   5   5   0     2975.65     3152.80    187.71 o 
   6   5   0     1822.58     1899.63    217.60 o 
   7   5   0     2199.62     2927.87    446.60 o 
   8   5   0      459.91      566.64    134.33 o 
   9   5   0      728.58      552.08    490.35 o 
  10   5   0      228.25      221.28    142.80 o 
  11   5   0      151.10       21.41    195.56 o 
   0   6   0    20274.42    20634.30    598.51 o 
   1   6   0    11940.01    12089.27    288.29 o 
   2   6   0      251.05      204.97     53.95 o 
   3   6   0     2797.37     2565.18    129.90 o 
   4   6   0      134.79       42.38     77.01 o 
   5   6   0     3029.96     2999.23    264.55 o 
   6   6   0     1026.22     1200.33    173.48 o 
   7   6   0      610.99      875.59    195.80 o 
   8   6   0     2222.45     2591.08    556.75 o 
   9   6   0      171.82       95.90    141.18 o 
  10   6   0      340.98      305.85    155.39 o 
   1   7   0    15586.58    15305.94    358.31 o 
   2   7   0     2868.38     2771.86    103.00 o 
   3   7   0      943.61      910.80     71.42 o 
   4   7   0    10474.70    10212.50    406.67 o 
   5   7   0      750.37      610.60    120.97 o 
   6   7   0     2772.01     2991.49    265.22 o 
   7   7   0     1449.50     1662.92    236.14 o 
   8   7   0      106.13       68.60    142.62 o 
   9   7   0      887.09      776.35    570.33 o 
  10   7   0      199.37       74.00    132.52 o 
   0   8   0     8173.85     8195.90    169.73 o 
   1   8   0     1668.42     1689.08     78.66 o 
   2   8   0     5076.94     5080.36    141.48 o 
   3   8   0     4343.74     4036.94    147.89 o 
   4   8   0     2137.66     1909.86    147.47 o 
   5   8   0     8702.11     8829.18    417.86 o 
   6   8   0     1387.34     1547.90    151.47 o 
   7   8   0     1002.83      824.78    193.85 o 
   8   8   0     2636.23     2770.72    300.70 o 
   9   8   0       52.75     -134.61    147.27 o 
  10   8   0      751.66      477.04    367.83 o 
   1   9   0    13597.95    13319.34    294.72 o 
   2   9   0     2427.32     2399.49    150.83 o 
   3   9   0     1955.37     1991.38    100.74 o 
   4   9   0     6271.73     6203.73    274.58 o 
   5   9   0      821.30      700.56    129.82 o 
   6   9   0     2303.59     2468.49    193.56 o 
   7   9   0     1698.11     1749.17    245.15 o 
   8   9   0      259.55      235.13    153.29 o 
   9   9   0     1214.92      931.63    610.67 o 
  10   9   0       76.95       51.23    178.86 o 
   0  10   0    12394.91    12418.75    251.24 o 
   1  10   0     1936.67     1788.90     65.14 o 
   2  10   0     6025.80     5883.85    177.46 o 
   3  10   0     4510.75     4697.61    153.52 o 
   4  10   0      236.85      237.38     65.83 o 
   5  10   0     4516.79     4650.86    337.99 o 
   6  10   0      830.52      837.81    126.80 o 
   7  10   0     2156.39     2365.19    258.21 o 
   8  10   0     1150.98     1547.43    223.89 o 
   9  10   0        4.86       44.68    152.62 o 
  10  10   0      605.84      262.92    159.17 o 
   1  11   0     8782.63     8781.79    202.33 o 
   2  11   0     2809.33     2796.89    196.67 o 
   3  11   0      182.43      222.88     55.69 o 
   4  11   0     4140.14     3993.34    175.86 o 
   5  11   0       99.13      167.38     91.71 o 
   6  11   0     1790.03     1944.46    181.61 o 
   7  11   0     1341.07     1424.38    192.17 o 
   8  11   0       77.47       23.32    132.15 o 
   9  11   0      591.63      317.92    240.70 o 
  10  11   0      238.15      200.68    141.14 o 
   0  12   0     6497.30     6421.06    147.63 o 
   1  12   0     1579.95     1442.07    115.82 o 
   2  12   0     4436.00     4456.99    147.53 o 
   3  12   0     1461.68     1601.27     92.58 o 
   4  12   0        3.08      -21.51     74.03 o 
   5  12   0     3461.60     3730.33    251.52 o 
   6  12   0      269.79      370.37    173.20 o 
   7  12   0      261.11      469.43    136.78 o 
   8  12   0      626.45      718.32    178.88 o 
   9  12   0       37.50      125.76    140.66 o 
   1  13   0     3443.78     3499.07    167.61 o 
   2  13   0     2530.06     2747.17    138.92 o 
   3  13   0      383.79      360.64     70.65 o 
   4  13   0     3999.76     3675.72    754.39 o 
   5  13   0      371.33      238.55    120.32 o 
   6  13   0     1329.76     1495.32    251.96 o 
   7  13   0      879.76     1041.95    183.64 o 
   8  13   0       16.35       27.33    146.94 o 
   9  13   0      327.71      578.56    419.72 o 
   0  14   0     5848.56     5842.25    149.98 o 
   1  14   0      560.99      597.78     34.57 o 
   2  14   0     3031.56     3018.65    121.54 o 
   3  14   0     2618.56     2625.52    141.38 o 
   4  14   0      159.48       83.69     88.01 o 
   5  14   0     2713.13     2815.26    221.44 o 
   6  14   0     1160.42     1006.55    143.04 o 
   7  14   0      164.32       80.39    141.21 o 
   8  14   0      606.43      591.53    166.59 o 
   9  14   0       26.28     -201.10    340.18 o 
   1  15   0     3699.83     3774.23     83.09 o 
   2  15   0     2048.24     2076.64    111.50 o 
   3  15   0      302.66      274.22     67.60 o 
   4  15   0     1487.73     1552.45    112.02 o 
   5  15   0      401.05      327.10     81.50 o 
   6  15   0     2129.11     2278.49    210.74 o 
   7  15   0      934.56      867.29    154.66 o 
   8  15   0      155.10      -62.45    120.22 o 
   0  16   0     3345.46     3496.51    109.31 o 
   1  16   0      916.91      958.85     41.82 o 
   2  16   0     1779.83     1814.40     91.40 o 
   3  16   0     1508.04     1469.38    100.01 o 
   4  16   0      309.85      294.15     82.27 o 
   5  16   0     2885.15     3022.83    162.38 o 
   6  16   0      579.80      654.74    122.25 o 
   7  16   0      390.25      434.31    157.29 o 
   8  16   0      814.34     1037.63    539.16 o 
   1  17   0     3070.48     2996.29     84.79 o 
   2  17   0      928.27     1017.70     57.60 o 
   3  17   0     1072.75      892.02     83.00 o 
   4  17   0     2204.95     2137.65    121.99 o 
   5  17   0      160.98      212.15     81.89 o 
   6  17   0     1526.26     1624.42    155.16 o 
   7  17   0      704.74      617.32    139.43 o 
   8  17   0       46.65       80.87    135.22 o 
   0  18   0     3324.80     3179.39    221.63 o 
   1  18   0     1017.69     1055.21     76.40 o 
   2  18   0     2260.34     2306.30    120.26 o 
   3  18   0     2307.33     2252.13     95.84 o 
   4  18   0       56.48       74.04     60.70 o 
   5  18   0     1325.98     1401.11    109.89 o 
   6  18   0      243.30      249.31    114.29 o 
   7  18   0      117.34       30.31    104.52 o 
   1  19   0     3232.72     3299.55    211.94 o 
   2  19   0     1029.91     1063.64     93.82 o 
   3  19   0      597.56      549.24     70.82 o 
   4  19   0      875.66      960.15    105.47 o 
   5  19   0      125.11      105.57     73.57 o 
   6  19   0      908.21      962.24    373.05 o 
   7  19   0      420.14      358.63    139.39 o 
   0  20   0     2414.10     2968.27    468.75 o 
   1  20   0      135.12      119.31     43.27 o 
   2  20   0      914.47      875.08     88.71 o 
   3  20   0      864.75      755.00     92.66 o 
   4  20   0       54.54      106.36     49.01 o 
   5  20   0     1118.35     1306.55    275.72 o 
   6  20   0      135.98      132.64    100.65 o 
   1  21   0      577.76      377.49    204.58 o 
   2  21   0      334.83      314.60     70.86 o 
   3  21   0      117.97      104.82     69.22 o 
   4  21   0      516.96      420.71    121.78 o 
   5  21   0      205.74      371.69    119.82 o 
   0  22   0      609.83      809.54    304.29 o 
   1  22   0      310.23      160.73    165.38 o 
   2  22   0      399.13      240.63     63.80 o 
   3  22   0      627.35      387.64     79.42 o 
   4  22   0       53.02       40.89     50.64 o 
   5  22   0      606.90      532.39    163.15 o 
   1  23   0      610.06      628.57    210.33 o 
   2  23   0      363.28      337.48    188.62 o 
   3  23   0       56.95       56.85    118.44 o 
   4  23   0      781.58      836.48    320.89 o 
   0  24   0     1164.42      975.75    353.32 o 
   1  24   0      151.14      252.05    120.94 o 
   2  24   0      359.74      329.08    145.34 o 
   4 -23   1      137.60      471.61    190.51 o 
  -5 -22   1      413.59      191.28    330.45 o 
  -4 -22   1      388.39      187.10    197.55 o 
   4 -22   1      449.92      552.41    292.97 o 
   5 -22   1       57.11      288.90    255.37 o 
  -5 -21   1      445.33      978.06    334.85 o 
  -4 -21   1       36.70     -213.16    232.84 o 
   3 -21   1      408.28      260.76    161.60 o 
   4 -21   1      372.59     1323.58    272.30 o 
   5 -21   1      693.88     1132.13     95.59 o 
  -6 -20   1      301.54      263.51    295.06 o 
  -5 -20   1      586.28      706.86    331.00 o 
  -4 -20   1      536.49      516.24    329.36 o 
   3 -20   1      562.07      411.80    257.90 o 
   4 -20   1      581.40      494.58    287.80 o 
   5 -20   1       11.36       13.39    116.03 o 
   6 -20   1     1086.19     1042.41    134.21 o 
  -7 -19   1       24.93      159.60    218.98 o 
  -6 -19   1      720.11      510.04    121.62 o 
  -5 -19   1      809.03      835.37     77.83 o 
  -4 -19   1      132.62      208.54    262.63 o 
  -3 -19   1     1271.37     1314.67    366.18 o 
   3 -19   1     1157.29     1029.95    333.75 o 
   4 -19   1      229.46       94.71     70.59 o 
   5 -19   1      910.33      974.24    254.44 o 
   6 -19   1       21.80      190.03    218.08 o 
   7 -19   1      310.77      419.99    261.20 o 
  -7 -18   1      708.56      752.66    389.65 o 
  -6 -18   1      594.70      604.42    122.90 o 
  -5 -18   1      599.31      383.76     99.31 o 
  -4 -18   1     1044.26      913.92     68.87 o 
  -3 -18   1      104.90       25.39    213.27 o 
   2 -18   1      905.14      667.29    188.31 o 
   3 -18   1     2099.13     2144.11    382.45 o 
   4 -18   1     1037.53     1114.87    111.27 o 
   5 -18   1      382.53      319.56     72.08 o 
   6 -18   1     1362.70     1218.69    222.81 o 
   7 -18   1      252.38      171.85     96.63 o 
  -8 -17   1      478.50      384.94    141.63 o 
  -7 -17   1      102.66      118.89     85.12 o 
  -6 -17   1     1482.58     1604.36    312.81 o 
  -5 -17   1     1866.70     1673.53    174.50 o 
  -4 -17   1     1112.15      919.77     88.07 o 
  -3 -17   1     3891.75     4122.44    373.99 o 
   2 -17   1     3445.31     3222.10    471.17 o 
   3 -17   1     1550.24     1509.53    116.45 o 
   4 -17   1      449.57      319.60    109.52 o 
   5 -17   1     1822.58     1735.39    238.46 o 
   6 -17   1       78.48      217.71    109.44 o 
   7 -17   1      803.50      750.20    139.40 o 
   8 -17   1      294.96      152.86    107.17 o 
  -8 -16   1       11.11       99.09     93.87 o 
  -7 -16   1     1090.92     1183.86    152.04 o 
  -6 -16   1     1515.40     1476.03    129.55 o 
  -5 -16   1      369.81      407.80    119.65 o 
  -4 -16   1     2010.09     1935.42    205.35 o 
  -3 -16   1      841.56      840.65    315.50 o 
  -2 -16   1     1663.62     1542.34    353.87 o 
   2 -16   1      914.74      856.04    281.43 o 
   3 -16   1     1647.60     1532.44    146.37 o 
   4 -16   1     1572.58     1603.20    118.46 o 
   5 -16   1      309.14      306.87     73.26 o 
   6 -16   1     1960.49     2039.88    222.99 o 
   7 -16   1      623.77      560.72    125.39 o 
   8 -16   1      264.77      320.47    127.70 o 
  -8 -15   1      750.38      556.89    290.06 o 
  -7 -15   1      118.35      144.00     91.70 o 
  -6 -15   1     1334.16     1386.90    200.19 o 
  -5 -15   1     1982.62     1893.24    152.62 o 
  -4 -15   1      215.44      186.55     85.95 o 
  -3 -15   1     1856.49     1816.03    100.81 o 
  -2 -15   1     2289.59     2333.85    397.62 o 
   2 -15   1     2728.38     2558.88    396.85 o 
   3 -15   1     4015.51     4208.34    259.33 o 
   4 -15   1      356.42      348.74     83.31 o 
   5 -15   1     2162.23     2113.90    143.79 o 
   6 -15   1      234.97      189.60     93.97 o 
   7 -15   1      491.22      419.11    119.83 o 
   8 -15   1      591.02      551.50    128.67 o 
  -9 -14   1      370.71      567.64    151.00 o 
  -8 -14   1        2.62       20.26     99.86 o 
  -7 -14   1      887.28      736.66    251.88 o 
  -6 -14   1      689.11      539.09    107.49 o 
  -5 -14   1      409.39      334.53     93.05 o 
  -4 -14   1      990.67     1104.57    127.28 o 
  -3 -14   1      522.78      440.82    216.51 o 
  -2 -14   1     3338.45     3141.08    277.47 o 
   1 -14   1     3983.52     3909.39    282.74 o 
   2 -14   1     1597.31     1643.95    114.21 o 
   3 -14   1     1087.58     1087.68     95.64 o 
   4 -14   1     1104.79     1056.13    114.44 o 
   5 -14   1      432.09      213.52     91.00 o 
   6 -14   1     2220.56     2286.79    176.34 o 
   7 -14   1      501.03      511.39    133.16 o 
   8 -14   1       21.48        6.53    125.70 o 
   9 -14   1      318.12      293.08    147.84 o 
  -9 -13   1      303.00      341.71    170.01 o 
  -8 -13   1      664.77      550.38    181.64 o 
  -7 -13   1       51.39        6.58     84.62 o 
  -6 -13   1     1553.33     1198.36    281.78 o 
  -5 -13   1     1798.29     1779.90    166.17 o 
  -4 -13   1      243.14      226.12     76.02 o 
  -3 -13   1     1851.48     2096.55    236.57 o 
  -2 -13   1     2416.39     3000.15    380.47 o 
   1 -13   1       49.49      145.44    140.05 o 
   2 -13   1     4246.87     4010.30    208.49 o 
   3 -13   1     3446.52     3410.27    157.08 o 
   4 -13   1      125.92      157.27     79.73 o 
   5 -13   1     1244.80     1434.17    136.04 o 
   6 -13   1       90.41      182.72     96.26 o 
   7 -13   1      644.21      625.12    136.44 o 
   8 -13   1      429.06      405.12    126.70 o 
   9 -13   1        3.14      -87.87     91.71 o 
  -9 -12   1      235.91      203.53    121.56 o 
  -8 -12   1      455.32      320.50    135.25 o 
  -7 -12   1     1299.61     1139.58    181.28 o 
  -6 -12   1      544.15      565.31    112.65 o 
  -5 -12   1     1971.99     2223.52    160.34 o 
  -4 -12   1     3139.09     3219.54    163.46 o 
  -3 -12   1       79.27       -2.05    145.27 o 
  -2 -12   1     5918.21     5594.59    169.03 o 
  -1 -12   1     2006.14     1914.68    177.21 o 
   1 -12   1     7766.76     7480.42    533.28 o 
   2 -12   1     1123.09     1160.17     81.61 o 
   3 -12   1     1751.74     1580.13    158.97 o 
   4 -12   1     2195.23     2347.64    163.38 o 
   5 -12   1      861.53      926.60    124.68 o 
   6 -12   1     1877.46     1839.27    186.05 o 
   7 -12   1      741.98      734.35    142.92 o 
   8 -12   1      193.29      275.05    132.76 o 
   9 -12   1      509.10      501.49    129.27 o 
 -10 -11   1      206.10      484.76    160.15 o 
  -9 -11   1      202.12      238.76    141.65 o 
  -8 -11   1      989.92     1433.87    409.56 o 
  -7 -11   1       93.49      200.87     98.11 o 
  -6 -11   1     2266.96     2575.21    245.13 o 
  -5 -11   1     2038.18     1989.41    139.60 o 
  -4 -11   1      735.78      777.09     87.53 o 
  -3 -11   1     2444.57     2413.76    120.91 o 
  -2 -11   1     3685.87     3630.84    125.29 o 
  -1 -11   1     4031.85     4208.19    352.55 o 
   1 -11   1       69.67       34.85    121.58 o 
   2 -11   1     6311.63     6246.35    180.37 o 
   3 -11   1     2166.11     2020.65    101.52 o 
   4 -11   1     1068.68     1134.91    101.68 o 
   5 -11   1     2900.47     3025.62    219.77 o 
   6 -11   1       21.89       34.10     99.91 o 
   7 -11   1     1110.84     1093.74    163.85 o 
   8 -11   1      466.97      369.65    106.55 o 
   9 -11   1       41.38      129.56    118.42 o 
  10 -11   1      465.10      598.99    184.68 o 
 -10 -10   1      307.03      255.33    183.03 o 
  -9 -10   1      657.30      562.38    170.12 o 
  -8 -10   1       49.51       39.48    110.11 o 
  -7 -10   1     3293.89     3766.79    274.16 o 
  -6 -10   1      505.94      532.81    116.64 o 
  -5 -10   1     1524.78     1699.07    223.44 o 
  -4 -10   1     4359.22     4279.60    203.86 o 
  -3 -10   1       82.26       51.92     55.26 o 
  -2 -10   1     8720.67     8473.90    257.32 o 
  -1 -10   1     4001.10     3948.75    359.70 o 
   1 -10   1     5146.64     5101.87    174.48 o 
   2 -10   1     2625.51     2692.57     94.67 o 
   3 -10   1     1463.52     1467.57     94.19 o 
   4 -10   1     4315.39     4420.50    230.83 o 
   5 -10   1      217.01      172.96     96.46 o 
   6 -10   1     4457.36     4630.15    259.04 o 
   7 -10   1      952.78      927.21    167.94 o 
   8 -10   1      376.68      404.59    146.96 o 
   9 -10   1      674.33      771.25    179.72 o 
  10 -10   1       24.38       91.87    147.18 o 
 -10  -9   1      640.32      657.40    278.50 o 
  -9  -9   1       41.43       59.26    130.12 o 
  -8  -9   1     2436.28     2352.08    200.25 o 
  -7  -9   1      858.27      805.25    117.57 o 
  -6  -9   1     2531.17     2891.72    223.71 o 
  -5  -9   1     4240.30     4096.59    205.35 o 
  -4  -9   1      272.17      316.70     77.04 o 
  -3  -9   1     2899.53     2808.99    118.13 o 
  -2  -9   1     2538.63     2524.86    119.87 o 
  -1  -9   1     6073.98     6244.35    294.18 o 
   1  -9   1      238.73      269.27     36.03 o 
   2  -9   1    11467.92    11489.73    313.74 o 
   3  -9   1     5213.35     5085.96    182.94 o 
   4  -9   1      602.46      533.97     94.10 o 
   5  -9   1     3780.96     3774.02    224.29 o 
   6  -9   1      350.84      336.48    122.57 o 
   7  -9   1     2366.49     2681.59    176.87 o 
   8  -9   1      999.49      892.85    179.23 o 
   9  -9   1       66.87       93.32    138.71 o 
  10  -9   1      820.40      919.93    346.38 o 
 -10  -8   1      220.51      664.46    254.17 o 
  -9  -8   1      986.10      811.73    158.54 o 
  -8  -8   1        0.99      -10.93    109.65 o 
  -7  -8   1     2811.32     3005.22    216.17 o 
  -6  -8   1     2458.51     2443.02    206.06 o 
  -5  -8   1     2686.08     2883.74    207.78 o 
  -4  -8   1     5455.32     5381.91    297.35 o 
  -3  -8   1     2477.53     2561.89    125.17 o 
  -2  -8   1     8872.50     8794.76    201.72 o 
  -1  -8   1     5828.35     5782.63    408.07 o 
   1  -8   1     8567.43     8421.81    176.27 o 
   2  -8   1     3108.21     3075.33    114.49 o 
   3  -8   1     1428.11     1274.96     89.48 o 
   4  -8   1     5725.50     6080.53    362.37 o 
   5  -8   1     1275.31     1339.59    127.61 o 
   6  -8   1     2216.23     2354.24    212.78 o 
   7  -8   1      935.61      950.11    181.58 o 
   8  -8   1      320.96      305.35    142.09 o 
   9  -8   1     1112.12     1063.64    206.46 o 
  10  -8   1       31.04      -15.04    338.37 o 
 -10  -7   1      315.61      347.35    176.30 o 
  -9  -7   1      257.51      212.93    157.49 o 
  -8  -7   1     1943.49     2109.00    416.75 o 
  -7  -7   1       74.28       59.53    122.07 o 
  -6  -7   1     2427.91     2904.47    193.58 o 
  -5  -7   1     5351.38     4853.87    433.69 o 
  -4  -7   1      528.26      506.64     82.90 o 
  -3  -7   1    11491.78    11228.64    361.73 o 
  -2  -7   1     2346.16     2326.18     85.81 o 
  -1  -7   1    10015.46    10206.73    419.94 o 
   0  -7   1     7868.70     7800.54    387.18 o 
   1  -7   1     1579.37     1587.88     67.63 o 
   2  -7   1     7363.42     7371.26    220.98 o 
   3  -7   1     6898.94     6933.76    212.75 o 
   4  -7   1     2306.78     2121.57    122.29 o 
   5  -7   1     4520.44     4723.96    252.87 o 
   6  -7   1      445.66      469.50     93.92 o 
   7  -7   1     1897.21     2086.14    238.89 o 
   8  -7   1     2036.41     2010.46    237.70 o 
   9  -7   1        9.00      -25.44     99.44 o 
  10  -7   1      789.69      765.70    322.49 o 
 -10  -6   1      328.45      447.42    173.46 o 
  -9  -6   1      260.58      285.60    130.74 o 
  -8  -6   1      169.62      121.80    113.87 o 
  -7  -6   1     3314.28     3299.63    192.08 o 
  -6  -6   1     1122.33     1109.33    123.46 o 
  -5  -6   1     2432.77     2628.86    179.09 o 
  -4  -6   1     3063.74     2574.20    285.52 o 
  -3  -6   1      888.79      891.81     78.62 o 
  -2  -6   1     5172.08     5176.29    147.08 o 
  -1  -6   1     8590.43     8627.99    204.12 o 
   0  -6   1     4665.91     3858.83    250.42 o 
   1  -6   1    19317.13    19310.97    448.49 o 
   2  -6   1      860.41      898.27     73.70 o 
   3  -6   1     2930.78     2928.28    115.85 o 
   4  -6   1     1443.33     1489.43    136.08 o 
   5  -6   1      185.08      218.60     95.16 o 
   6  -6   1     2333.78     2628.01    233.37 o 
   7  -6   1      376.78      426.72    139.39 o 
   8  -6   1      296.55      306.01    150.68 o 
   9  -6   1      936.77      728.81    195.79 o 
  10  -6   1       50.52      -83.59    221.14 o 
 -11  -5   1      326.66      588.78    197.53 o 
 -10  -5   1      255.04      380.34    175.62 o 
  -9  -5   1      227.65      178.17    115.45 o 
  -8  -5   1     1052.87     1297.17    232.08 o 
  -7  -5   1       13.45      -74.51    112.88 o 
  -6  -5   1     2234.71     2343.66    215.14 o 
  -5  -5   1     1189.73     1353.09    113.37 o 
  -4  -5   1      376.10      339.03     84.38 o 
  -3  -5   1     6161.11     6056.88    198.08 o 
  -2  -5   1     4997.01     5012.17    146.71 o 
  -1  -5   1    10631.93    10824.79    293.09 o 
   0  -5   1     1698.46     1661.40    180.51 o 
   1  -5   1     3926.76     4111.54    149.39 o 
   2  -5   1     3407.24     3252.59    123.10 o 
   3  -5   1     4426.50     4779.24    196.11 o 
   4  -5   1     2396.05     2543.03    139.79 o 
   5  -5   1     5326.41     5684.24    217.35 o 
   6  -5   1      177.29      184.20    101.65 o 
   7  -5   1      959.17      975.81    356.24 o 
   8  -5   1     1129.84      986.92    131.92 o 
   9  -5   1        5.15      -95.74    115.13 o 
  10  -5   1      400.37      518.77    193.63 o 
  11  -5   1      144.59     -164.74    163.05 o 
 -11  -4   1       29.94      117.79    152.67 o 
 -10  -4   1      515.31      674.01    155.77 o 
  -9  -4   1      610.41      612.42    135.63 o 
  -8  -4   1      120.02      147.12    118.38 o 
  -7  -4   1     3677.84     3846.20    265.14 o 
  -6  -4   1      504.42      708.22    117.06 o 
  -5  -4   1     2165.89     2219.78    140.11 o 
  -4  -4   1     8083.00     8406.88    520.70 o 
  -3  -4   1     1595.44     1637.61    108.17 o 
  -2  -4   1     4087.26     3914.99    145.11 o 
  -1  -4   1    16166.69    16410.15    418.56 o 
   0  -4   1    51616.15    54590.92   2745.22 o 
   1  -4   1    20734.56    20964.95    593.66 o 
   2  -4   1     1003.74     1019.31     84.11 o 
   3  -4   1     1576.56     1585.59    192.27 o 
   4  -4   1     5465.31     5273.38    276.21 o 
   5  -4   1      324.20      420.44    120.18 o 
   6  -4   1     3242.32     3487.41    362.01 o 
   7  -4   1      721.56      834.88    208.93 o 
   8  -4   1     1695.42     1666.80    291.56 o 
   9  -4   1     1211.42     1080.59    415.06 o 
  10  -4   1       29.83      243.15    145.94 o 
  11  -4   1      310.02      286.37    138.22 o 
 -11  -3   1      450.22      515.37    246.41 o 
 -10  -3   1      246.51       62.21    113.39 o 
  -9  -3   1      233.52       46.44    121.54 o 
  -8  -3   1     1777.89     2134.08    299.66 o 
  -7  -3   1      292.17      362.20    115.41 o 
  -6  -3   1     6136.30     6572.31    588.74 o 
  -5  -3   1     3050.93     3193.33    162.22 o 
  -4  -3   1      172.84      206.48     61.55 o 
  -3  -3   1    11385.08    11263.25    387.95 o 
  -2  -3   1     3262.95     3482.93    113.40 o 
  -1  -3   1     6700.52     6757.83    141.56 o 
   0  -3   1     6773.74     6892.21    153.51 o 
   1  -3   1      957.16      944.33     67.80 o 
   2  -3   1    21778.40    21600.53    814.53 o 
   3  -3   1     4248.22     3984.79    266.53 o 
   4  -3   1     3423.80     3478.66    213.98 o 
   5  -3   1     4576.91     4530.61    241.08 o 
   6  -3   1       97.99      103.21    105.22 o 
   7  -3   1     2081.04     2313.42    241.36 o 
   8  -3   1     1118.32     1127.53    256.23 o 
   9  -3   1      129.90       70.95    177.71 o 
  10  -3   1      787.30     1146.58    831.25 o 
  11  -3   1       24.06       31.16    143.78 o 
 -11  -2   1       50.40      241.21    365.59 o 
 -10  -2   1      664.21      582.58    269.15 o 
  -9  -2   1     1309.10     1373.13    282.36 o 
  -8  -2   1      165.78      156.59    102.01 o 
  -7  -2   1     4300.76     4774.30    380.51 o 
  -6  -2   1     2886.46     3150.43    259.34 o 
  -5  -2   1     3508.03     3612.49    217.11 o 
  -4  -2   1    11232.96    11039.37    409.99 o 
  -3  -2   1     1231.81     1304.43    115.16 o 
  -2  -2   1    15439.29    15187.90    409.13 o 
  -1  -2   1     6570.51     6504.14    114.25 o 
   1  -2   1    12222.90    11963.37    264.49 o 
   2  -2   1     6286.82     6167.91    237.96 o 
   3  -2   1     6116.81     6040.72    224.74 o 
   4  -2   1    12124.75    11740.48    483.05 o 
   5  -2   1     1362.51     1298.37    174.01 o 
   6  -2   1     5187.01     5591.45    533.39 o 
   7  -2   1     1203.30     1138.26    234.60 o 
   8  -2   1     1171.26     1571.89    339.30 o 
   9  -2   1     1890.89     2292.37    328.92 o 
  10  -2   1       98.27     -258.64    198.26 o 
  11  -2   1      314.74        1.18    212.87 o 
 -11  -1   1      488.68      272.42    506.35 o 
 -10  -1   1      177.14      432.87    210.65 o 
  -9  -1   1      231.55      243.69    182.42 o 
  -8  -1   1     1605.25     1852.16    290.66 o 
  -7  -1   1      221.92      307.24    125.81 o 
  -6  -1   1     6064.43     6647.41    387.23 o 
  -5  -1   1     4503.85     4497.97    289.18 o 
  -4  -1   1      992.05      944.29    149.18 o 
  -3  -1   1    16304.64    16549.12    558.12 o 
  -2  -1   1    24989.56    25476.30    826.66 o 
   2  -1   1     7230.07     7349.82    324.20 o 
   3  -1   1    10787.95    11069.35    460.70 o 
   4  -1   1     1040.08     1062.22    144.73 o 
   5  -1   1     9563.24     9647.24    363.21 o 
   6  -1   1      396.91      365.89    157.40 o 
   7  -1   1     1899.50     2241.07    292.28 o 
   8  -1   1     1444.71     1389.43    298.31 o 
   9  -1   1      112.83       26.42    141.58 o 
  10  -1   1      341.64      636.85    299.73 o 
  11  -1   1      113.10      201.93    229.47 o 
 -11   0   1       87.67      163.11    186.99 o 
 -10   0   1      154.36      210.42    209.24 o 
  -9   0   1      642.26      767.13    145.30 o 
  -8   0   1       24.26       72.73    158.42 o 
  -7   0   1     2875.77     3232.95    319.15 o 
  -6   0   1     1298.35     1399.29    184.76 o 
  -5   0   1       14.09       45.43     65.98 o 
  -4   0   1     8965.42     8762.61    298.01 o 
  -3   0   1     4868.03     5542.22    240.31 o 
  -2   0   1       77.01      123.67     45.89 o 
   2   0   1    64008.20    65455.80   2911.95 o 
   3   0   1     1601.58     1724.15    237.01 o 
   4   0   1    12963.22    13099.89    476.44 o 
   5   0   1      708.77      774.61    147.54 o 
   6   0   1     1855.02     2131.61    247.45 o 
   7   0   1      618.10      848.23    155.07 o 
   8   0   1       51.73      -10.29    204.64 o 
   9   0   1     1225.03     1181.89    279.07 o 
  10   0   1      277.23      422.19    314.13 o 
  11   0   1      105.64      119.33    229.53 o 
 -11   1   1      472.15      206.17    313.09 o 
 -10   1   1      184.74      176.83    211.40 o 
  -9   1   1      251.70      202.78    178.59 o 
  -8   1   1     1618.23     2122.53    287.60 o 
  -7   1   1      242.97      277.78    161.13 o 
  -6   1   1     5903.93     5753.35    375.45 o 
  -5   1   1     4081.09     4289.94    210.38 o 
  -4   1   1      792.54      825.72    108.71 o 
  -3   1   1    15494.04    15558.30    488.33 o 
  -2   1   1    25907.78    26785.17    847.16 o 
   2   1   1     5418.69     5322.34    304.63 o 
   3   1   1    10307.05    10393.23    460.67 o 
   4   1   1     1080.07     1054.97    197.88 o 
   5   1   1     9713.05    10538.71    508.61 o 
   6   1   1      400.08      470.72    158.33 o 
   7   1   1     1855.31     2133.49    292.68 o 
   8   1   1     1570.21     2132.47    401.03 o 
   9   1   1       99.18      137.82    149.84 o 
  10   1   1      383.50      202.88    204.01 o 
  11   1   1      147.12       94.56    234.34 o 
 -11   2   1       48.71      311.06    450.17 o 
 -10   2   1      586.65      856.09    244.13 o 
  -9   2   1     1210.75     2209.16    966.79 o 
  -8   2   1      143.56      141.36    136.09 o 
  -7   2   1     3896.34     4546.33    284.96 o 
  -6   2   1     3008.75     3053.42    254.57 o 
  -5   2   1     2864.72     2821.99    256.75 o 
  -4   2   1    11048.56    10556.25    399.57 o 
  -3   2   1     1346.02     1198.99    166.11 o 
  -2   2   1    13834.51    13741.77    443.29 o 
  -1   2   1     6847.44     6569.91    103.94 o 
   1   2   1    11678.45    11864.52    340.73 o 
   2   2   1     6213.44     6386.65    248.37 o 
   3   2   1     5000.40     4964.99    273.23 o 
   4   2   1    11294.74    10741.77    522.23 o 
   5   2   1     1361.07     1348.42    181.66 o 
   6   2   1     4557.71     4851.64    328.42 o 
   7   2   1     1179.41     1389.14    255.43 o 
   8   2   1     1127.24     1193.95    232.30 o 
   9   2   1     1716.67     1744.41    332.04 o 
  10   2   1      107.86       26.58    200.43 o 
  11   2   1      309.26      600.23    178.72 o 
 -11   3   1      465.85      370.34    546.53 o 
 -10   3   1      260.04      254.06    122.54 o 
  -9   3   1      231.58      197.78    167.31 o 
  -8   3   1     1821.08     2151.58    299.39 o 
  -7   3   1      294.25      318.07    157.86 o 
  -6   3   1     6470.10     7095.00    398.23 o 
  -5   3   1     2708.34     2547.83    236.63 o 
  -4   3   1      165.45      160.04     55.88 o 
  -3   3   1    12080.32    12142.27    393.35 o 
  -2   3   1     2576.58     2784.38    118.28 o 
  -1   3   1     7083.86     7026.48    126.27 o 
   0   3   1     7412.03     7498.38     95.77 o 
   1   3   1      941.57      981.23     53.19 o 
   2   3   1    24059.16    23343.32    992.96 o 
   3   3   1     4355.37     4747.56    231.55 o 
   4   3   1     3079.78     3118.21    209.21 o 
   5   3   1     4324.74     4456.23    292.96 o 
   6   3   1      163.59      203.47    104.83 o 
   7   3   1     1907.30     2452.17    457.87 o 
   8   3   1     1272.06     1264.71    265.27 o 
   9   3   1      110.32       73.57    173.76 o 
  10   3   1      850.88      541.25    348.15 o 
  11   3   1       47.25       55.53    136.28 o 
 -11   4   1       36.37       46.19    209.12 o 
 -10   4   1      520.93      346.06    217.06 o 
  -9   4   1      603.24      516.81    404.38 o 
  -8   4   1      130.42      269.79    165.20 o 
  -7   4   1     3763.37     4165.59    282.61 o 
  -6   4   1      465.43      635.03    149.11 o 
  -5   4   1     2324.51     2234.90    131.62 o 
  -4   4   1     9674.51    10140.03    703.73 o 
  -3   4   1     1450.04     1508.89     85.92 o 
  -2   4   1     4888.41     4684.81    145.92 o 
  -1   4   1    17163.64    17117.58    353.53 o 
   0   4   1    51341.63    54789.00   1316.09 o 
   1   4   1    18034.31    18324.80    515.38 o 
   2   4   1     1316.62     1513.73    189.25 o 
   3   4   1     1472.48     1472.11     87.45 o 
   4   4   1     5147.92     5000.05    275.75 o 
   5   4   1      314.56      267.20    121.49 o 
   6   4   1     3177.57     3284.00    292.93 o 
   7   4   1      791.30      908.24    209.47 o 
   8   4   1     1581.25     1881.19    213.86 o 
   9   4   1     1097.32     1712.47    510.69 o 
  10   4   1       19.94       96.23    214.72 o 
  11   4   1      294.32      119.23    214.21 o 
 -11   5   1      367.43        1.88    238.36 o 
 -10   5   1      249.33       75.45    204.59 o 
  -9   5   1      242.62      117.34    172.43 o 
  -8   5   1     1206.74     1372.51    172.75 o 
  -7   5   1       36.33      139.65    123.04 o 
  -6   5   1     2652.59     3107.38    194.90 o 
  -5   5   1     1305.12     1186.21    136.66 o 
  -4   5   1      503.21      597.56    100.59 o 
  -3   5   1     6097.11     5821.37    175.76 o 
  -2   5   1     4558.08     4441.21    136.06 o 
  -1   5   1     9501.05     9337.35    206.94 o 
   0   5   1     2465.64     2513.95    150.55 o 
   1   5   1     3909.30     4032.00    144.52 o 
   2   5   1     2161.95     1981.58    107.68 o 
   3   5   1     4914.70     5336.31    371.51 o 
   4   5   1     2153.50     2234.33    178.47 o 
   5   5   1     4903.13     4717.27    400.15 o 
   6   5   1      196.93      253.77    137.41 o 
   7   5   1      781.41      862.16    205.83 o 
   8   5   1     1219.70     1329.37    245.09 o 
   9   5   1       10.91      113.13    127.99 o 
  10   5   1      331.10      304.31    239.60 o 
  11   5   1      157.88      260.73    203.23 o 
 -10   6   1      349.41      126.66    205.70 o 
  -9   6   1      313.34      149.23    148.66 o 
  -8   6   1      196.83      192.93    106.28 o 
  -7   6   1     3673.49     4368.55    639.69 o 
  -6   6   1      987.37     1121.42    133.80 o 
  -5   6   1     2683.46     3005.88    155.78 o 
  -4   6   1     3071.03     2731.82    129.01 o 
  -3   6   1      893.59      948.38     84.81 o 
  -2   6   1     5702.42     5632.22    156.10 o 
  -1   6   1     8596.94     8658.80    163.01 o 
   0   6   1     4269.74     4366.06     86.35 o 
   1   6   1    19324.16    18432.53   1288.63 o 
   2   6   1     1162.06     1113.77     82.21 o 
   3   6   1     2327.57     2057.03    149.32 o 
   4   6   1     1497.00     1523.38    148.93 o 
   5   6   1      185.93      136.24    109.13 o 
   6   6   1     2364.77     2675.94    266.76 o 
   7   6   1      505.14      575.54    114.49 o 
   8   6   1      261.11      220.05    174.49 o 
   9   6   1      872.77      566.70    373.22 o 
  10   6   1       47.79       52.19    177.63 o 
 -10   7   1      313.58      302.84    231.46 o 
  -9   7   1      276.77      352.90    328.31 o 
  -8   7   1     1946.63     2406.78    269.19 o 
  -7   7   1      100.75      199.00    131.57 o 
  -6   7   1     2447.07     2653.72    236.85 o 
  -5   7   1     5176.43     4917.70    210.70 o 
  -4   7   1      392.99      412.45     84.14 o 
  -3   7   1    11956.73    11912.99    344.37 o 
  -2   7   1     2006.77     1966.40     87.28 o 
  -1   7   1     9480.30     9561.41    170.05 o 
   0   7   1     7917.82     7958.52    197.88 o 
   1   7   1     1571.93     1620.56     84.65 o 
   2   7   1     7757.43     7747.40    269.49 o 
   3   7   1     7091.14     6866.77    271.66 o 
   4   7   1     2130.49     1966.52    166.54 o 
   5   7   1     4546.92     4779.21    238.69 o 
   6   7   1      382.91      315.04    207.55 o 
   7   7   1     2023.06     2203.77    239.21 o 
   8   7   1     1903.67     2056.07    282.96 o 
   9   7   1       12.67       66.26    154.50 o 
  10   7   1      743.63      285.68    244.06 o 
 -10   8   1      245.95      204.23    212.63 o 
  -9   8   1      983.25      627.05    521.46 o 
  -8   8   1        2.88       36.50    121.77 o 
  -7   8   1     2820.65     2938.71    281.98 o 
  -6   8   1     2395.78     2571.55    216.73 o 
  -5   8   1     2533.97     2751.19    188.87 o 
  -4   8   1     5404.14     5292.47    221.43 o 
  -3   8   1     2319.41     2294.14    105.20 o 
  -2   8   1     7642.67     7577.15    225.11 o 
  -1   8   1     6571.06     6615.17    149.57 o 
   0   8   1     3176.82     3286.12     67.93 o 
   1   8   1     8521.54     8663.82    226.08 o 
   2   8   1     3127.16     3202.39    119.39 o 
   3   8   1     1889.97     1773.02    103.14 o 
   4   8   1     5694.57     5779.68    349.03 o 
   5   8   1     1349.19     1291.29    263.89 o 
   6   8   1     2110.47     2164.85    244.08 o 
   7   8   1     1060.86     1197.97    210.34 o 
   8   8   1      269.89      262.41    168.57 o 
   9   8   1     1158.68      762.01    499.04 o 
  10   8   1       20.95      -78.28    167.91 o 
 -10   9   1      641.48      389.49    275.82 o 
  -9   9   1       55.27       34.75    148.46 o 
  -8   9   1     2372.43     2611.57    273.55 o 
  -7   9   1      876.68     1009.12    176.87 o 
  -6   9   1     2522.95     2644.82    267.86 o 
  -5   9   1     4264.25     4263.06    228.27 o 
  -4   9   1      226.92      239.18     72.84 o 
  -3   9   1     3817.96     3802.71    136.56 o 
  -2   9   1     2188.85     2248.16     82.95 o 
  -1   9   1     5962.95     6011.02    187.97 o 
   0   9   1     4521.76     4477.42     84.73 o 
   1   9   1      242.05      316.78     55.38 o 
   2   9   1    12572.09    12624.73    345.76 o 
   3   9   1     5535.42     5207.10    212.95 o 
   4   9   1      778.19      809.80    110.04 o 
   5   9   1     3868.64     3819.79    362.94 o 
   6   9   1      283.24      290.12    141.80 o 
   7   9   1     2472.47     2364.71    284.41 o 
   8   9   1     1026.81      917.05    209.80 o 
   9   9   1       86.39      142.19    168.92 o 
  10   9   1      870.27      810.56    511.73 o 
 -10  10   1      279.75       74.95    180.41 o 
  -9  10   1      612.02      479.48    333.04 o 
  -8  10   1       33.85      -24.22    120.09 o 
  -7  10   1     3241.35     3521.55    288.96 o 
  -6  10   1      446.24      572.00    131.97 o 
  -5  10   1     1477.50     1579.08    147.45 o 
  -4  10   1     4302.93     4295.35    290.91 o 
  -3  10   1       56.57       63.59     47.12 o 
  -2  10   1     8384.06     8360.74    189.84 o 
  -1  10   1     4530.52     4750.67    145.71 o 
   0  10   1     3428.56     3524.79     69.90 o 
   1  10   1     4892.00     4822.61    130.45 o 
   2  10   1     2259.52     1989.68    169.69 o 
   3  10   1     1337.77     1256.17    131.96 o 
   4  10   1     4304.97     4247.48    232.82 o 
   5  10   1      253.34      183.62    109.18 o 
   6  10   1     4722.20     4839.12    350.14 o 
   7  10   1     1138.51     1078.69    193.90 o 
   8  10   1      416.74      424.70    173.37 o 
   9  10   1      659.02      441.73    356.34 o 
  10  10   1       24.20     -222.11    179.18 o 
 -10  11   1      182.97       50.73    123.37 o 
  -9  11   1      171.44      121.15    159.80 o 
  -8  11   1      942.06     1050.42    201.84 o 
  -7  11   1       77.19       61.40    117.39 o 
  -6  11   1     2231.55     2326.71    246.96 o 
  -5  11   1     2011.98     1751.51    199.64 o 
  -4  11   1      670.26      709.08     91.41 o 
  -3  11   1     2653.02     2590.49    113.87 o 
  -2  11   1     3666.53     3768.45    107.57 o 
  -1  11   1     3583.41     3831.93     96.87 o 
   0  11   1     4024.43     4156.42     67.69 o 
   1  11   1       72.10       92.23     42.49 o 
   2  11   1     6301.02     6419.28    200.04 o 
   3  11   1     2521.68     2267.47    150.30 o 
   4  11   1     1052.48     1061.76    126.35 o 
   5  11   1     2666.75     3167.83    448.14 o 
   6  11   1       44.71       84.46    114.35 o 
   7  11   1     1131.14     1106.02    187.84 o 
   8  11   1      534.87      572.42    171.90 o 
   9  11   1       54.26       86.39    161.45 o 
  10  11   1      470.60      187.95    225.01 o 
  -9  12   1      176.86       98.15    129.65 o 
  -8  12   1      413.77      254.99    144.90 o 
  -7  12   1     1289.84     1411.27    260.76 o 
  -6  12   1      602.29      705.13    182.21 o 
  -5  12   1     1776.11     1748.70    126.44 o 
  -4  12   1     3034.11     3381.72    162.43 o 
  -3  12   1       68.40      163.71     54.66 o 
  -2  12   1     5835.18     5866.73    135.07 o 
  -1  12   1     1958.32     1913.28     82.45 o 
   0  12   1     1411.85     1384.49     75.05 o 
   1  12   1     8326.26     8460.50    213.58 o 
   2  12   1      940.11      983.40     76.73 o 
   3  12   1     1791.24     1822.71    142.70 o 
   4  12   1     2300.10     2421.81    145.20 o 
   5  12   1      913.04      891.84    168.29 o 
   6  12   1     2148.76     2131.54    213.69 o 
   7  12   1      686.64      617.52    189.03 o 
   8  12   1      218.35      264.35    155.86 o 
   9  12   1      502.61      375.24    189.39 o 
  -9  13   1      262.09       81.33    130.12 o 
  -8  13   1      601.48     1423.38    215.19 o 
  -7  13   1       25.70      -64.81     98.07 o 
  -6  13   1     1314.05     1302.39    147.80 o 
  -5  13   1     1705.05     1865.02    146.95 o 
  -4  13   1      208.18      225.01     60.35 o 
  -3  13   1     1827.65     2000.12    170.76 o 
  -2  13   1     2467.92     2683.41     97.05 o 
  -1  13   1     3285.85     3384.99    110.10 o 
   0  13   1     4121.08     4306.27    136.11 o 
   1  13   1       51.74       75.54     43.64 o 
   2  13   1     4229.45     4274.87    152.77 o 
   3  13   1     3472.68     3365.85    175.72 o 
   4  13   1      143.74      121.29     75.25 o 
   5  13   1      935.77      973.34    170.17 o 
   6  13   1      111.38      129.64    114.08 o 
   7  13   1      533.64      571.79    151.91 o 
   8  13   1      400.22      551.49    167.82 o 
   9  13   1        6.61      -80.73    151.66 o 
  -9  14   1      335.51      348.97    145.27 o 
  -8  14   1        6.28      -43.13    108.34 o 
  -7  14   1      819.82      890.20    175.62 o 
  -6  14   1      738.60      841.56    141.92 o 
  -5  14   1      270.64      235.83     75.93 o 
  -4  14   1     1161.42     1239.52    108.15 o 
  -3  14   1      498.58      530.99     60.50 o 
  -2  14   1     3126.47     3137.70    159.16 o 
  -1  14   1     2320.11     2402.16    115.97 o 
   0  14   1       60.70       37.62     48.60 o 
   1  14   1     4122.76     4348.22    115.41 o 
   2  14   1     1615.21     1690.88    161.58 o 
   3  14   1     1306.61     1213.82    111.91 o 
   4  14   1     1166.25     1135.30    119.92 o 
   5  14   1      452.51      373.41    134.78 o 
   6  14   1     2101.99     2228.28    224.70 o 
   7  14   1      487.30      356.71    206.01 o 
   8  14   1        9.86      248.73    159.76 o 
   9  14   1      301.62      432.93    301.82 o 
  -8  15   1      726.20      939.38    245.92 o 
  -7  15   1      113.51      194.52    166.49 o 
  -6  15   1     1432.36     1702.01    176.37 o 
  -5  15   1     1986.72     2029.27    121.81 o 
  -4  15   1      195.62      193.86     68.38 o 
  -3  15   1     1701.62     1704.77     87.37 o 
  -2  15   1     2446.08     2576.14    172.60 o 
  -1  15   1     2175.24     2152.62    107.97 o 
   0  15   1     3282.71     3757.87    139.66 o 
   1  15   1        6.17      -24.73     34.70 o 
   2  15   1     2593.49     2841.04    124.70 o 
   3  15   1     3772.36     3776.10    176.53 o 
   4  15   1      216.69      283.64     94.66 o 
   5  15   1     2088.18     2136.13    173.55 o 
   6  15   1      245.06      195.38    105.03 o 
   7  15   1      537.63      446.67    138.06 o 
   8  15   1      601.62      485.54    171.93 o 
  -8  16   1       19.07       79.12    278.95 o 
  -7  16   1     1152.19     1540.32    142.03 o 
  -6  16   1     1466.65     1639.14    173.75 o 
  -5  16   1      362.75      426.38     86.38 o 
  -4  16   1     2098.48     2248.90    248.27 o 
  -3  16   1      867.02      875.10     55.97 o 
  -2  16   1     1639.17     1667.89    101.05 o 
  -1  16   1     2296.21     2406.74    151.26 o 
   0  16   1      519.49      466.17     55.87 o 
   1  16   1     2880.18     2957.95     94.21 o 
   2  16   1      943.89     1172.50     85.31 o 
   3  16   1     1316.19     1441.13    196.60 o 
   4  16   1     1635.28     1698.34    130.85 o 
   5  16   1      319.29      112.24    108.80 o 
   6  16   1     1886.58     2192.36    268.18 o 
   7  16   1      683.00      536.01    143.25 o 
   8  16   1      262.99      416.07    189.36 o 
  -8  17   1      522.01      579.87    313.58 o 
  -7  17   1      105.33      134.42     96.29 o 
  -6  17   1     1546.88     1415.25    205.74 o 
  -5  17   1     1910.18     2038.73    119.24 o 
  -4  17   1     1219.30     1172.16     85.63 o 
  -3  17   1     3900.37     4056.24    265.46 o 
  -2  17   1     1595.85     1579.56    101.63 o 
  -1  17   1     1432.57     1500.48    167.88 o 
   0  17   1     2472.97     2554.97    108.60 o 
   1  17   1      119.90       85.41     31.34 o 
   2  17   1     3448.17     3693.31    178.02 o 
   3  17   1     1731.70     1811.64    169.51 o 
   4  17   1      474.83      326.40     92.61 o 
   5  17   1     2009.41     2126.22    185.20 o 
   6  17   1      114.09      183.78    132.18 o 
   7  17   1      813.19      679.23    155.93 o 
   8  17   1      335.60      377.89    142.84 o 
  -7  18   1      791.83      601.66    164.57 o 
  -6  18   1      570.65      420.14    115.91 o 
  -5  18   1      613.79      513.15    115.33 o 
  -4  18   1     1083.21     1108.68     83.48 o 
  -3  18   1       85.27       83.52     76.98 o 
  -2  18   1     3351.97     3360.18    135.27 o 
  -1  18   1     2207.75     2483.53    128.57 o 
   0  18   1     1051.20     1170.22     83.98 o 
   1  18   1     4878.85     4998.70    157.95 o 
   2  18   1     1005.54     1106.28     62.89 o 
   3  18   1     2075.83     2016.68    118.35 o 
   4  18   1     1056.28     1235.77    138.32 o 
   5  18   1      370.85      320.66    126.60 o 
   6  18   1     1272.57     1175.42    147.04 o 
   7  18   1      260.85      276.33    146.60 o 
  -7  19   1       25.23       70.07    121.42 o 
  -6  19   1      708.04      430.55    191.34 o 
  -5  19   1      927.42      943.57     90.94 o 
  -4  19   1      137.53      212.11    102.04 o 
  -3  19   1     1342.18     1414.30     87.73 o 
  -2  19   1      487.95      468.88     77.15 o 
  -1  19   1     1546.66     1632.71     90.46 o 
   0  19   1     1842.93     2023.07    119.85 o 
   1  19   1      138.08      114.62     55.92 o 
   2  19   1     2824.84     2796.19     93.27 o 
   3  19   1     1048.49     1356.40    137.57 o 
   4  19   1      334.25      305.41     75.40 o 
   5  19   1      965.20      744.86    114.45 o 
   6  19   1       10.20      -18.60     89.51 o 
   7  19   1      334.79      243.43    126.87 o 
  -6  20   1      311.54       77.88    165.01 o 
  -5  20   1      622.83      464.35    160.35 o 
  -4  20   1      570.21      665.47    124.41 o 
  -3  20   1       47.27       89.63     57.80 o 
  -2  20   1     1149.21     1141.03     93.02 o 
  -1  20   1      716.73      822.19    116.88 o 
   0  20   1      587.19      493.90     60.96 o 
   1  20   1     1486.10     1541.14     73.37 o 
   2  20   1      173.87      152.68     32.53 o 
   3  20   1      555.92      422.85     67.30 o 
   4  20   1      494.98      424.79     86.67 o 
   5  20   1       11.94       36.87     71.72 o 
   6  20   1     1040.01      762.49    161.23 o 
  -5  21   1      448.37      221.24    194.47 o 
  -4  21   1       28.02       19.32     56.42 o 
  -3  21   1     1053.60     1162.16    100.87 o 
  -2  21   1      273.05      351.55     80.30 o 
  -1  21   1      461.65      402.06     70.46 o 
   0  21   1      528.18      507.11     84.43 o 
   1  21   1       30.84       17.43     32.64 o 
   2  21   1     1087.36     1100.56     47.38 o 
   3  21   1      323.61      213.98     49.46 o 
   4  21   1      376.52      197.88     78.87 o 
   5  21   1      669.59      419.93    102.82 o 
  -5  22   1      447.14      404.07    114.36 o 
  -4  22   1      458.82      336.47     93.41 o 
  -3  22   1        6.52      154.91     89.08 o 
  -2  22   1      591.48      466.46    114.69 o 
  -1  22   1      332.14      356.41    181.98 o 
   0  22   1      147.32       75.58     37.86 o 
   1  22   1      658.28      677.14    160.11 o 
   2  22   1      319.64      293.68    176.16 o 
   3  22   1      156.47       73.62     64.25 o 
   4  22   1      432.48      324.33    111.41 o 
   5  22   1       52.15      -18.14    114.31 o 
  -4  23   1       50.59      -65.40     80.85 o 
  -3  23   1      669.71      526.55    145.00 o 
  -2  23   1      248.12      110.04    104.39 o 
  -1  23   1      229.69      824.60    312.54 o 
   0  23   1      517.38      507.35    298.41 o 
   1  23   1       66.70       67.48    164.03 o 
   2  23   1      838.17      734.12    218.97 o 
   3  23   1      271.15      203.66    179.65 o 
   4  23   1      118.41      153.75    212.03 o 
  -2  24   1      487.78      650.39    240.97 o 
  -1  24   1      620.13      714.62    228.07 o 
   0  24   1      243.00      319.00    194.03 o 
   1  24   1      965.04      416.82    446.21 o 
   2  24   1      323.32      285.52    190.52 o 
  -5 -22   2       96.23     -345.41    271.86 o 
   4 -22   2      404.50     1117.24    331.66 o 
  -5 -21   2      719.92      604.30    365.30 o 
  -4 -21   2      377.68     -140.16    306.93 o 
   3 -21   2      810.16      415.10    290.99 o 
   4 -21   2      317.87      263.29    158.30 o 
   5 -21   2      140.41       27.63     84.04 o 
  -6 -20   2     1076.42     1544.76    291.43 o 
  -5 -20   2      235.71      303.41    295.17 o 
  -4 -20   2      653.83      656.40    276.92 o 
   3 -20   2      150.11      110.26    213.71 o 
   4 -20   2      775.64      788.75    156.93 o 
   5 -20   2      416.04      336.91     99.34 o 
   6 -20   2       50.99       -3.44     75.08 o 
  -7 -19   2      612.13     1385.36    450.28 o 
  -6 -19   2       34.38      130.41    140.11 o 
  -5 -19   2     1262.66     1240.36    401.25 o 
  -4 -19   2     1313.37     1231.90    410.38 o 
  -3 -19   2      123.99      -16.16    157.86 o 
   3 -19   2     2779.28     2377.38    274.50 o 
   4 -19   2      833.94      799.28    136.59 o 
   5 -19   2      268.19      226.96     71.63 o 
   6 -19   2      991.33      850.29    123.88 o 
   7 -19   2       41.50      -80.16    101.11 o 
  -7 -18   2       32.62       -5.42    124.11 o 
  -6 -18   2     1559.21     1456.46    163.28 o 
  -5 -18   2      498.84      321.92     73.44 o 
  -4 -18   2      590.67      536.80    310.01 o 
  -3 -18   2     2629.31     3006.30    477.43 o 
   2 -18   2     3718.17     3710.64    452.92 o 
   3 -18   2      632.28      485.83     63.03 o 
   4 -18   2      335.59      256.35     92.46 o 
   5 -18   2     1173.61     1174.79    111.31 o 
   6 -18   2      140.64      132.91     78.78 o 
   7 -18   2      548.75      500.06    112.61 o 
  -8 -17   2      101.25       29.04    106.36 o 
  -7 -17   2      893.30      951.21    217.61 o 
  -6 -17   2      194.98      181.29    122.82 o 
  -5 -17   2      733.10      682.40    109.87 o 
  -4 -17   2     1856.42     1674.70    401.47 o 
  -3 -17   2      132.69      106.30    218.65 o 
   2 -17   2      450.31      436.87    203.15 o 
   3 -17   2     3775.42     4208.44    212.62 o 
   4 -17   2      693.51      590.07     80.99 o 
   5 -17   2      298.26      297.44     88.25 o 
   6 -17   2     1185.10     1165.85    220.92 o 
   7 -17   2      210.95      194.67     95.14 o 
   8 -17   2      454.37      376.44    128.24 o 
  -8 -16   2      374.34      480.20    131.42 o 
  -7 -16   2       77.57       94.38     94.82 o 
  -6 -16   2     1362.29     1165.67    158.32 o 
  -5 -16   2      738.00      778.19    114.49 o 
  -4 -16   2      337.21      362.85     65.53 o 
  -3 -16   2     1783.71     1829.48    266.47 o 
   2 -16   2     1427.28     1416.58    265.16 o 
   3 -16   2     1102.67     1136.06     80.96 o 
   4 -16   2      313.40      242.74     77.83 o 
   5 -16   2      684.29      595.93     95.88 o 
   6 -16   2       14.97       -6.60     71.49 o 
   7 -16   2      844.63      823.37    235.48 o 
   8 -16   2      143.43       54.08    143.99 o 
  -8 -15   2       87.32       89.41    100.42 o 
  -7 -15   2      915.12      753.33    159.74 o 
  -6 -15   2      114.80       93.57     73.31 o 
  -5 -15   2      540.08      517.89    135.47 o 
  -4 -15   2      993.11     1067.18    190.40 o 
  -3 -15   2      110.83      182.93    212.50 o 
  -2 -15   2     1206.97     1411.08    331.22 o 
   2 -15   2      193.86      158.48     55.37 o 
   3 -15   2     2547.24     2440.08    117.96 o 
   4 -15   2     2022.37     2026.09    136.37 o 
   5 -15   2       58.59       61.84     81.78 o 
   6 -15   2     1004.67     1093.57    336.32 o 
   7 -15   2       65.89      128.04     95.98 o 
   8 -15   2      201.89      239.26     92.91 o 
  -9 -14   2      328.84      379.97    149.53 o 
  -8 -14   2      411.21      352.83    132.75 o 
  -7 -14   2      100.74      207.09     83.18 o 
  -6 -14   2     1205.09     1155.54    133.50 o 
  -5 -14   2      236.09      256.31    239.43 o 
  -4 -14   2      650.71      518.33    164.07 o 
  -3 -14   2     1712.90     2190.28    354.75 o 
  -2 -14   2      197.37      332.76    196.56 o 
   1 -14   2        0.02       33.31    131.70 o 
   2 -14   2     1833.73     1844.06     76.60 o 
   3 -14   2     1207.29     1242.72     90.63 o 
   4 -14   2     1018.96     1079.72    103.01 o 
   5 -14   2     1092.92     1049.66    213.80 o 
   6 -14   2      148.30      152.39     85.31 o 
   7 -14   2     1057.06      789.90    164.30 o 
   8 -14   2      367.46      293.29    130.16 o 
   9 -14   2       59.63      -77.91    205.87 o 
  -9 -13   2      184.13      289.31    143.74 o 
  -8 -13   2      244.61      118.45    103.58 o 
  -7 -13   2     1427.61     1413.73    256.39 o 
  -6 -13   2       12.60       -6.08     59.65 o 
  -5 -13   2     2573.74     2449.76    192.05 o 
  -4 -13   2     2721.27     2926.45    176.06 o 
  -3 -13   2       75.21       86.75     66.62 o 
  -2 -13   2     4233.41     3592.57    453.25 o 
   1 -13   2     5920.50     6204.22    465.56 o 
   2 -13   2      190.63      151.60     49.59 o 
   3 -13   2     4168.44     4107.46    164.80 o 
   4 -13   2     1748.43     1917.72    149.51 o 
   5 -13   2      433.15      502.35    100.22 o 
   6 -13   2     1875.90     2151.58    204.63 o 
   7 -13   2       91.16      149.88     94.56 o 
   8 -13   2      414.46      483.33    145.29 o 
   9 -13   2      353.87      410.32    163.97 o 
  -9 -12   2      589.39      248.36    160.87 o 
  -8 -12   2      885.13      755.34    128.46 o 
  -7 -12   2      319.83      282.00    104.08 o 
  -6 -12   2     2909.69     2716.50    206.72 o 
  -5 -12   2     1291.11     1272.24    146.21 o 
  -4 -12   2     1288.34     1428.81    146.60 o 
  -3 -12   2     6916.94     7265.29    277.16 o 
  -2 -12   2      719.79      980.15    232.95 o 
   1 -12   2      509.06      552.96    154.01 o 
   2 -12   2     8279.96     8066.17    234.28 o 
   3 -12   2     1516.94     1682.08    113.50 o 
   4 -12   2     3566.69     3323.47    228.53 o 
   5 -12   2      948.59     1029.11    144.83 o 
   6 -12   2      104.89       62.50     87.65 o 
   7 -12   2     1522.53     1296.53    357.16 o 
   8 -12   2      462.64      394.87    146.23 o 
   9 -12   2      137.57      396.67    153.51 o 
 -10 -11   2      724.16      878.98    169.21 o 
  -9 -11   2      348.75      175.56    121.03 o 
  -8 -11   2      526.28      566.13    151.83 o 
  -7 -11   2     2659.55     2644.60    295.17 o 
  -6 -11   2      370.26      340.41    101.54 o 
  -5 -11   2     3935.96     3935.16    245.47 o 
  -4 -11   2     5353.47     5120.18    207.89 o 
  -3 -11   2      885.86     1043.51    133.18 o 
  -2 -11   2     9021.50     8514.77    670.69 o 
   1 -11   2     4090.05     4070.91    109.37 o 
   2 -11   2      118.51      107.63     43.82 o 
   3 -11   2     4643.44     4787.97    181.96 o 
   4 -11   2     3914.72     4047.54    226.65 o 
   5 -11   2      576.53      609.91    118.98 o 
   6 -11   2     1600.10     1771.57    189.98 o 
   7 -11   2       24.38       59.13     71.61 o 
   8 -11   2      928.19      862.02    174.35 o 
   9 -11   2      402.02      446.17    156.82 o 
 -10 -10   2      338.17      535.65    174.64 o 
  -9 -10   2      268.11      202.00    142.16 o 
  -8 -10   2     1875.47     2089.56    227.05 o 
  -7 -10   2      194.57      326.33    107.81 o 
  -6 -10   2     3931.24     4046.56    318.21 o 
  -5 -10   2     2131.49     2052.67    159.90 o 
  -4 -10   2     1963.24     2062.53    121.98 o 
  -3 -10   2     5921.35     6063.03    224.11 o 
  -2 -10   2      122.20      156.25     69.97 o 
  -1 -10   2    14117.41    14047.63    691.25 o 
   1 -10   2     4841.30     4841.28    128.84 o 
   2 -10   2    12603.25    12366.39    496.21 o 
   3 -10   2      262.27      389.77     70.92 o 
   4 -10   2     2834.23     2769.78    155.15 o 
   5 -10   2     2564.04     2837.88    249.86 o 
   6 -10   2      300.23      277.71    119.65 o 
   7 -10   2     2046.27     2165.09    221.30 o 
   8 -10   2      419.25      467.36    125.49 o 
   9 -10   2      165.09      353.49    186.91 o 
  10 -10   2      433.00     1202.48    221.99 o 
 -10  -9   2      489.02      722.10    163.88 o 
  -9  -9   2      667.05      713.45    122.46 o 
  -8  -9   2       72.12      156.79     99.11 o 
  -7  -9   2     2826.74     3054.70    201.63 o 
  -6  -9   2      215.77      245.13    102.46 o 
  -5  -9   2     3397.58     3183.61    222.26 o 
  -4  -9   2     5615.43     5316.72    246.41 o 
  -3  -9   2      122.28      168.49     57.76 o 
  -2  -9   2    10241.03    10070.97    306.55 o 
  -1  -9   2      143.20      323.20    137.96 o 
   1  -9   2      989.50     1008.86    107.20 o 
   2  -9   2      291.45      299.02     66.10 o 
   3  -9   2     5447.19     5205.99    192.48 o 
   4  -9   2     2222.24     2166.22    153.42 o 
   5  -9   2     1154.93     1229.85    145.38 o 
   6  -9   2      937.41     1011.29    135.29 o 
   7  -9   2      736.60      628.50    127.68 o 
   8  -9   2      629.31      637.84    168.24 o 
   9  -9   2      563.92      436.63    165.57 o 
  10  -9   2       38.56     -108.87    177.15 o 
 -10  -8   2      194.34      275.15    165.83 o 
  -9  -8   2       91.98      179.08    137.13 o 
  -8  -8   2     1355.89     1280.60    193.95 o 
  -7  -8   2       56.97       57.10    106.38 o 
  -6  -8   2     2257.34     2242.90    155.41 o 
  -5  -8   2     1583.34     1531.20    130.42 o 
  -4  -8   2     2628.09     2629.71    140.03 o 
  -3  -8   2     9094.16     8998.94    242.43 o 
  -2  -8   2      986.46     1039.90     78.60 o 
  -1  -8   2    10470.79    10363.16    585.17 o 
   0  -8   2     6449.08     5778.12    305.17 o 
   1  -8   2     3936.86     3920.44    111.05 o 
   2  -8   2     6711.25     6459.03    192.79 o 
   3  -8   2      214.81      187.62     62.85 o 
   4  -8   2     3353.64     3282.94    178.61 o 
   5  -8   2     2652.38     2661.48    159.13 o 
   6  -8   2      324.43      218.36    124.46 o 
   7  -8   2     3073.03     3263.68    254.85 o 
   8  -8   2      813.23      748.60    125.38 o 
   9  -8   2       48.27      -10.15     97.95 o 
  10  -8   2      516.24      443.28    244.40 o 
 -10  -7   2      487.07      409.43    184.86 o 
  -9  -7   2      221.62      238.55    123.80 o 
  -8  -7   2       86.13      110.17    126.97 o 
  -7  -7   2     1987.46     2236.82    224.03 o 
  -6  -7   2      244.55      333.39    107.36 o 
  -5  -7   2     4410.97     4567.79    189.49 o 
  -4  -7   2     5376.72     5202.74    207.84 o 
  -3  -7   2      102.02      133.08     59.64 o 
  -2  -7   2    10048.33     9948.34    305.09 o 
  -1  -7   2     6526.04     6386.82    305.83 o 
   0  -7   2     2681.83     2546.79    161.71 o 
   1  -7   2    11365.05    10823.22    589.61 o 
   2  -7   2       19.48       27.23     37.67 o 
   3  -7   2     8586.21     8316.95    273.82 o 
   4  -7   2     2080.57     1990.63    116.59 o 
   5  -7   2      610.73      722.25    130.77 o 
   6  -7   2      577.22      603.06    176.99 o 
   7  -7   2      147.76      135.18    138.11 o 
   8  -7   2      691.47      626.46    170.96 o 
   9  -7   2     1117.38      515.46    309.02 o 
  10  -7   2       69.47     -197.45    150.78 o 
 -10  -6   2       30.53      -89.62    178.59 o 
  -9  -6   2      343.11      285.82    157.44 o 
  -8  -6   2      888.79      899.86    137.35 o 
  -7  -6   2      428.45      347.13    104.22 o 
  -6  -6   2     2581.73     2718.29    206.33 o 
  -5  -6   2     2814.37     2806.37    348.41 o 
  -4  -6   2      497.06      468.50     84.91 o 
  -3  -6   2     6393.80     6104.70    194.38 o 
  -2  -6   2       81.34       99.96     57.96 o 
  -1  -6   2     7197.21     6895.41    406.75 o 
   0  -6   2     4203.32     4160.93    107.89 o 
   1  -6   2     1970.71     1881.37     80.02 o 
   2  -6   2    14763.88    14668.96    393.84 o 
   3  -6   2     6784.10     6841.37    247.91 o 
   4  -6   2     3369.73     2819.11    250.27 o 
   5  -6   2     4855.00     4779.85    205.43 o 
   6  -6   2       30.85      145.82     96.35 o 
   7  -6   2     1350.24     1446.38    195.03 o 
   8  -6   2      745.97      586.73    153.27 o 
   9  -6   2       45.57       93.92    127.40 o 
  10  -6   2      645.36      488.02    233.04 o 
 -11  -5   2       33.49     -278.18    185.45 o 
 -10  -5   2      717.76      902.33    178.90 o 
  -9  -5   2      366.44      397.59    110.47 o 
  -8  -5   2      716.66      757.33    132.02 o 
  -7  -5   2     3347.00     3566.22    251.54 o 
  -6  -5   2       85.34      210.97     82.82 o 
  -5  -5   2     3502.53     3671.58    200.33 o 
  -4  -5   2     7240.40     7337.57    347.35 o 
  -3  -5   2      249.07      230.49     44.10 o 
  -2  -5   2    10968.24    10744.62    242.88 o 
  -1  -5   2      673.65      751.91     66.84 o 
   0  -5   2     7036.76     7191.35    162.67 o 
   1  -5   2    18684.96    17655.94    448.65 o 
   2  -5   2      529.24      569.75     74.00 o 
   3  -5   2    11221.62    10625.96    346.57 o 
   4  -5   2     7478.23     7544.87    367.89 o 
   5  -5   2     1255.18     1317.46    174.11 o 
   6  -5   2     3133.73     3136.53    199.22 o 
   7  -5   2      129.37      214.75    124.30 o 
   8  -5   2     1477.89     1503.78    464.37 o 
   9  -5   2      923.06      412.92    287.54 o 
  10  -5   2       44.32       33.02    105.36 o 
 -11  -4   2      644.11      749.30    424.50 o 
 -10  -4   2      236.58      126.83    127.90 o 
  -9  -4   2      360.92      292.93    176.14 o 
  -8  -4   2     1821.87     2165.28    309.26 o 
  -7  -4   2      210.73      213.92    104.24 o 
  -6  -4   2     3773.69     3550.21    240.96 o 
  -5  -4   2     1132.75     1086.54    124.59 o 
  -4  -4   2      399.48      422.36     85.93 o 
  -3  -4   2     5609.61     5476.80    156.32 o 
  -2  -4   2       40.24       68.04     45.18 o 
  -1  -4   2     3970.72     3766.75    120.54 o 
   0  -4   2     2538.58     2714.78    113.87 o 
   1  -4   2      610.14      850.25     83.04 o 
   2  -4   2     8869.48     8395.66    245.07 o 
   3  -4   2     4746.71     4929.64    250.79 o 
   4  -4   2     2867.96     2867.23    211.27 o 
   5  -4   2     5624.68     5800.91    242.83 o 
   6  -4   2      193.45      265.14    144.12 o 
   7  -4   2     1425.93     1779.95    268.10 o 
   8  -4   2     1516.48     1591.42    281.11 o 
   9  -4   2      350.59      105.92    185.75 o 
  10  -4   2      692.34      167.43    270.20 o 
 -11  -3   2        4.77     -322.99    472.38 o 
 -10  -3   2      878.05      558.59    373.75 o 
  -9  -3   2      840.24      819.06    171.49 o 
  -8  -3   2      153.53      103.27    110.18 o 
  -7  -3   2     2601.43     3061.25    237.68 o 
  -6  -3   2      324.39      211.61     81.42 o 
  -5  -3   2     4619.66     4732.58    201.17 o 
  -4  -3   2    10152.87     9953.60    298.34 o 
  -3  -3   2     1985.61     1928.93     85.71 o 
  -2  -3   2     5569.53     5214.98    147.76 o 
  -1  -3   2     1439.45     1498.16    156.05 o 
   0  -3   2     2429.50     2287.63    118.63 o 
   1  -3   2     6011.82     5922.47    220.05 o 
   2  -3   2      748.95      809.08     74.90 o 
   3  -3   2    13148.66    12568.74    443.81 o 
   4  -3   2     7263.85     7154.50    328.81 o 
   5  -3   2     1320.63     1475.99    184.46 o 
   6  -3   2     3500.52     3702.44    325.99 o 
   7  -3   2      372.18      532.22    197.16 o 
   8  -3   2     2563.89     3437.05    381.55 o 
   9  -3   2     1621.16      -21.66    284.39 o 
  10  -3   2       20.02     -118.13    179.66 o 
  11  -3   2      396.10      304.42    383.33 o 
 -11  -2   2      670.20      690.95    416.05 o 
 -10  -2   2       75.86       14.12    120.61 o 
  -9  -2   2      591.01      216.42    142.34 o 
  -8  -2   2     1632.70     1841.53    229.09 o 
  -7  -2   2       75.40       23.43     94.56 o 
  -6  -2   2     7269.31     7784.85    507.72 o 
  -5  -2   2     4054.08     4343.27    237.56 o 
  -4  -2   2      560.99      452.51     66.65 o 
  -3  -2   2    13942.90    13259.08    369.69 o 
  -2  -2   2      330.55      257.15     58.97 o 
  -1  -2   2     5789.50     5820.02    153.51 o 
   0  -2   2    28012.13    28383.88    592.32 o 
   1  -2   2      194.47      174.11     85.32 o 
   2  -2   2     2459.46     2392.89    147.57 o 
   3  -2   2      978.39     1122.19    136.33 o 
   4  -2   2     3145.94     2839.05    242.84 o 
   5  -2   2     2350.53     2509.23    151.03 o 
   6  -2   2      612.27      625.69    183.64 o 
   7  -2   2     2352.24     2542.70    478.81 o 
   8  -2   2      957.25     1198.63    220.57 o 
   9  -2   2      828.23      464.68    383.99 o 
  10  -2   2      654.21      764.32    614.24 o 
  11  -2   2        5.95      125.69    164.41 o 
 -11  -1   2       31.08      -34.77    128.63 o 
 -10  -1   2      539.93      454.84    254.07 o 
  -9  -1   2      863.38      887.59    240.05 o 
  -8  -1   2      266.92      373.45    127.69 o 
  -7  -1   2     2787.83     2916.42    304.73 o 
  -6  -1   2        5.66       55.61    106.59 o 
  -5  -1   2     2212.15     2070.63    129.80 o 
  -4  -1   2    12660.92    12863.38    474.35 o 
  -3  -1   2       24.31       -3.25     53.65 o 
  -2  -1   2    14927.31    14841.60    366.92 o 
  -1  -1   2     4219.02     4185.48    168.75 o 
   0  -1   2     1401.33     1341.37     54.61 o 
   1  -1   2    16392.21    15862.89    450.67 o 
   2  -1   2      476.61      527.87    141.83 o 
   3  -1   2     8516.55     8224.05    370.30 o 
   4  -1   2     9186.09     9377.03    379.32 o 
   5  -1   2     1025.91     1079.77    232.18 o 
   6  -1   2     2174.52     2521.94    273.79 o 
   7  -1   2      339.60      272.67    184.88 o 
   8  -1   2      608.24      538.86    165.61 o 
   9  -1   2     1201.04     1753.52    478.04 o 
  10  -1   2       37.07      124.64    210.57 o 
  11  -1   2      181.59      299.71    266.75 o 
 -11   0   2      776.67      803.45    581.41 o 
 -10   0   2        4.01       88.91    176.74 o 
  -9   0   2      877.52      788.67    160.13 o 
  -8   0   2      945.95     1140.17    230.19 o 
  -7   0   2      649.30      652.94    171.65 o 
  -6   0   2     7312.33     7358.81    406.67 o 
  -5   0   2     4323.59     4396.23    210.08 o 
  -4   0   2     2864.67     2826.08    131.67 o 
  -3   0   2    15767.85    15337.92    499.07 o 
  -2   0   2      349.55      369.10     75.90 o 
  -1   0   2    52722.69    54655.66   1419.63 o 
   0   0   2     1591.05     1584.00    139.28 o 
   1   0   2    15955.92    15360.85    429.27 o 
   2   0   2    30222.44    30022.52   1293.81 o 
   3   0   2     6042.93     5987.78    319.01 o 
   4   0   2    10040.45    10072.38    479.25 o 
   5   0   2     3528.01     3428.97    274.94 o 
   6   0   2      291.84      609.77    184.31 o 
   7   0   2      711.06      764.08    154.36 o 
   8   0   2      201.51      193.23    190.28 o 
   9   0   2     1400.18      722.82    576.54 o 
  10   0   2      153.38      426.11    326.77 o 
  11   0   2        9.74      243.94    246.18 o 
 -11   1   2       30.65      286.29    390.59 o 
 -10   1   2      502.88      708.80    231.79 o 
  -9   1   2      882.00     1158.33    361.90 o 
  -8   1   2      280.13      306.27    173.95 o 
  -7   1   2     2833.61     3019.97    290.52 o 
  -6   1   2       18.13       69.45    104.93 o 
  -5   1   2     1915.98     1950.02    163.27 o 
  -4   1   2    13121.06    13228.33    473.81 o 
  -3   1   2       65.43      111.14     78.16 o 
  -2   1   2    15560.12    15864.07    482.81 o 
  -1   1   2     5236.57     5080.17    173.14 o 
   0   1   2     1548.73     1595.63    222.39 o 
   1   1   2    15721.39    15869.77    517.98 o 
   2   1   2      474.21      599.95    105.78 o 
   3   1   2     7474.65     7422.47    369.77 o 
   4   1   2     8259.82     8430.61    439.29 o 
   5   1   2     1303.61     1268.40    149.73 o 
   6   1   2     2246.52     2301.98    182.01 o 
   7   1   2      251.77      368.33    147.69 o 
   8   1   2      654.81      831.54    231.58 o 
   9   1   2     1089.12      946.53    300.84 o 
  10   1   2       25.21      216.57    213.63 o 
  11   1   2      175.17       59.76    247.50 o 
 -11   2   2      668.94      799.78    744.62 o 
 -10   2   2       90.75       41.26    119.97 o 
  -9   2   2      621.38      679.86    191.28 o 
  -8   2   2     1593.72     2078.07    220.29 o 
  -7   2   2       70.44       52.80    124.66 o 
  -6   2   2     7202.59     7820.29    410.97 o 
  -5   2   2     3575.05     3742.99    226.43 o 
  -4   2   2      379.21      328.48     67.28 o 
  -3   2   2    13702.47    13328.43    427.97 o 
  -2   2   2      255.06      201.91     50.80 o 
  -1   2   2     5521.36     5665.88    268.67 o 
   0   2   2    26993.69    27406.46    722.57 o 
   1   2   2      328.06      279.88     66.76 o 
   2   2   2     2339.73     2154.08    210.39 o 
   3   2   2      808.08      829.35    138.83 o 
   4   2   2     3593.06     3801.98    237.43 o 
   5   2   2     1942.35     1974.91    223.68 o 
   6   2   2      644.47      778.42    200.08 o 
   7   2   2     2083.60     3080.90    425.60 o 
   8   2   2     1022.65     1262.52    216.90 o 
   9   2   2      803.96      473.24    371.68 o 
  10   2   2      653.32      559.22    457.59 o 
  11   2   2       10.66      194.17    214.04 o 
 -11   3   2        4.38      136.14    231.80 o 
 -10   3   2      857.69     1072.17    518.55 o 
  -9   3   2      863.48     1370.11    549.11 o 
  -8   3   2      125.74      105.83    164.57 o 
  -7   3   2     2778.54     3160.98    309.84 o 
  -6   3   2      435.75      430.01     88.66 o 
  -5   3   2     4852.51     5068.41    201.60 o 
  -4   3   2    11171.71    11257.96    391.42 o 
  -3   3   2     1970.92     1950.56    145.71 o 
  -2   3   2     5803.69     5622.77    164.60 o 
  -1   3   2     1885.51     2104.09    187.54 o 
   0   3   2     2461.91     2461.27     80.94 o 
   1   3   2     7287.69     6974.55    299.61 o 
   2   3   2      727.17      768.84    131.96 o 
   3   3   2    13319.16    12724.20    525.98 o 
   4   3   2     7381.08     7400.17    309.36 o 
   5   3   2     1167.85     1211.47    201.50 o 
   6   3   2     3232.56     3412.70    326.40 o 
   7   3   2      320.59      417.49    200.71 o 
   8   3   2     2485.59     2729.14    370.98 o 
   9   3   2     1427.20       55.41    309.90 o 
  10   3   2       14.35       46.78    183.88 o 
  11   3   2      394.01      424.55    328.86 o 
 -11   4   2      653.38      565.86    845.98 o 
 -10   4   2      248.82      235.96    192.01 o 
  -9   4   2      331.72      229.67    178.46 o 
  -8   4   2     1977.80     2174.24    277.56 o 
  -7   4   2      195.49      180.62     97.09 o 
  -6   4   2     3982.00     3981.28    219.26 o 
  -5   4   2     1106.10      979.39     99.49 o 
  -4   4   2      618.02      858.59     93.11 o 
  -3   4   2     4868.42     4626.55    170.72 o 
  -2   4   2       55.01      112.72     42.80 o 
  -1   4   2     3949.01     4239.96    300.33 o 
   0   4   2     2272.38     2476.57    135.35 o 
   1   4   2      752.25      897.12    138.47 o 
   2   4   2     8498.84     8096.42    349.21 o 
   3   4   2     4640.02     4859.79    211.53 o 
   4   4   2     2430.75     2431.45    215.73 o 
   5   4   2     5277.39     5717.90    362.29 o 
   6   4   2      173.38      147.50    145.70 o 
   7   4   2     1124.09     1415.69    271.91 o 
   8   4   2     1692.40     1742.12    208.81 o 
   9   4   2      342.81      229.89    180.51 o 
  10   4   2      587.78      479.25    417.41 o 
 -11   5   2       30.83       35.36    220.48 o 
 -10   5   2      696.76      312.96    271.59 o 
  -9   5   2      415.23      160.60    179.35 o 
  -8   5   2      819.59     1064.85    198.82 o 
  -7   5   2     3802.42     4029.03    241.41 o 
  -6   5   2       82.15      140.52    108.93 o 
  -5   5   2     3772.80     4127.01    216.25 o 
  -4   5   2     8273.93     9330.90    876.43 o 
  -3   5   2      349.08      370.40     55.38 o 
  -2   5   2    11696.28    10998.73    236.55 o 
  -1   5   2      515.03      627.93    162.70 o 
   0   5   2     6762.59     6805.36    157.65 o 
   1   5   2    19641.96    18761.03    494.99 o 
   2   5   2      534.03      701.90    115.68 o 
   3   5   2    10799.17    10366.89    464.46 o 
   4   5   2     7523.11     7685.30    320.71 o 
   5   5   2     1184.56     1305.54    117.32 o 
   6   5   2     3017.12     3044.73    329.25 o 
   7   5   2       78.78      -66.62    158.95 o 
   8   5   2     1433.53     1517.62    189.02 o 
   9   5   2      850.88      415.92    355.74 o 
  10   5   2       57.06       26.86    187.43 o 
 -10   6   2       31.09       35.16    145.22 o 
  -9   6   2      339.76      252.45    212.50 o 
  -8   6   2      879.33      911.60    193.79 o 
  -7   6   2      393.40      208.75    140.44 o 
  -6   6   2     2714.20     3000.13    224.59 o 
  -5   6   2     2597.27     2748.46    177.21 o 
  -4   6   2      761.40      812.83     87.61 o 
  -3   6   2     6999.77     6868.31    176.93 o 
  -2   6   2       65.33       78.34     40.70 o 
  -1   6   2     7752.78     7650.67    243.13 o 
   0   6   2     4027.18     4058.64    100.82 o 
   1   6   2     2398.50     2399.50    108.74 o 
   2   6   2    13447.66    12868.39    475.30 o 
   3   6   2     6797.06     7050.08    313.31 o 
   4   6   2     3556.53     3579.86    225.36 o 
   5   6   2     4597.14     4689.52    323.89 o 
   6   6   2       38.56       10.80     81.90 o 
   7   6   2     1492.94     1887.30    197.04 o 
   8   6   2      743.60      860.85    209.24 o 
   9   6   2       59.49       86.03    177.40 o 
  10   6   2      544.10      849.71    642.77 o 
 -10   7   2      473.46      318.18    298.35 o 
  -9   7   2      274.51      119.82    162.78 o 
  -8   7   2      114.57      296.54    138.75 o 
  -7   7   2     2070.10     2241.35    239.23 o 
  -6   7   2      170.87       90.74    109.52 o 
  -5   7   2     4032.32     3816.61    222.35 o 
  -4   7   2     5253.99     5361.58    176.19 o 
  -3   7   2       81.63      135.60     47.35 o 
  -2   7   2    10091.08     9831.56    213.17 o 
  -1   7   2     6969.92     7131.66    189.79 o 
   0   7   2     2321.93     2251.70     54.46 o 
   1   7   2    11092.86    10795.16    269.52 o 
   2   7   2       16.28      -30.11     42.79 o 
   3   7   2     7893.58     7697.31    339.11 o 
   4   7   2     1835.80     1987.93    216.68 o 
   5   7   2      646.21      675.13    157.42 o 
   6   7   2      530.05      743.72    174.70 o 
   7   7   2      158.79      236.59    134.33 o 
   8   7   2      677.67      628.86    199.11 o 
   9   7   2     1135.52      586.44    532.12 o 
  10   7   2       85.11      102.16    154.13 o 
 -10   8   2      181.39      181.45    188.34 o 
  -9   8   2       85.92       58.10    154.51 o 
  -8   8   2     1338.17     1489.01    213.06 o 
  -7   8   2       40.02       -8.83    110.37 o 
  -6   8   2     1961.55     2007.06    189.19 o 
  -5   8   2     1703.14     1717.35    144.03 o 
  -4   8   2     2525.48     2474.53    115.75 o 
  -3   8   2     9164.10     8991.43    225.11 o 
  -2   8   2      957.31     1056.92     58.72 o 
  -1   8   2    10114.37    10267.48    265.77 o 
   0   8   2     6398.82     6407.98    200.98 o 
   1   8   2     4171.62     4101.93    133.23 o 
   2   8   2     7566.39     7296.04    225.83 o 
   3   8   2      128.34       86.08     84.06 o 
   4   8   2     3410.64     3315.00    227.03 o 
   5   8   2     3022.82     3021.45    365.47 o 
   6   8   2      359.18      356.90    149.44 o 
   7   8   2     3142.83     3454.30    287.35 o 
   8   8   2      852.79      822.53    205.38 o 
   9   8   2       69.23       90.09    156.14 o 
  10   8   2      477.01      513.80    447.09 o 
 -10   9   2      455.05      409.65    267.13 o 
  -9   9   2      641.47      294.60    287.69 o 
  -8   9   2       59.22      163.73    133.04 o 
  -7   9   2     2811.32     2953.94    258.92 o 
  -6   9   2      241.53      398.68    113.89 o 
  -5   9   2     3190.62     3323.93    195.04 o 
  -4   9   2     5361.93     5069.17    415.64 o 
  -3   9   2       69.13       90.93     41.02 o 
  -2   9   2     8996.24     9297.41    203.50 o 
  -1   9   2      159.78      237.47     39.73 o 
   0   9   2     5378.76     5593.32    189.50 o 
   1   9   2     1009.54      886.38     72.01 o 
   2   9   2      305.89      303.08     73.84 o 
   3   9   2     5361.98     5149.31    245.23 o 
   4   9   2     2438.18     2800.88    196.01 o 
   5   9   2     1016.15     1128.63    213.93 o 
   6   9   2      713.05      760.68    188.58 o 
   7   9   2      869.55      858.00    160.55 o 
   8   9   2      643.13      682.79    202.78 o 
   9   9   2      537.51      275.85    198.01 o 
  10   9   2       40.31      137.30    266.64 o 
 -10  10   2      318.78      185.19    196.25 o 
  -9  10   2      256.33      149.88    129.74 o 
  -8  10   2     1910.85     2016.75    235.62 o 
  -7  10   2      212.25      176.28    123.00 o 
  -6  10   2     3980.52     4064.77    335.95 o 
  -5  10   2     1954.24     2166.67    260.98 o 
  -4  10   2     2107.00     2237.72    133.08 o 
  -3  10   2     6316.36     6057.98    318.49 o 
  -2  10   2      101.00       96.39     48.70 o 
  -1  10   2    14148.26    14735.03    339.32 o 
   0  10   2     2688.24     2958.78    122.40 o 
   1  10   2     4889.48     5096.16    157.35 o 
   2  10   2    12780.98    12378.47    662.51 o 
   3  10   2      432.82      498.25     78.76 o 
   4  10   2     2829.51     3028.49    244.81 o 
   5  10   2     2669.65     2930.53    253.62 o 
   6  10   2      323.53      218.93    141.74 o 
   7  10   2     2224.48     2537.34    248.39 o 
   8  10   2      464.23      420.39    180.00 o 
   9  10   2      178.10       99.99    186.41 o 
  10  10   2      446.67      463.60    342.77 o 
 -10  11   2      693.72      307.88    218.78 o 
  -9  11   2      279.07      152.63    126.98 o 
  -8  11   2      505.42      463.31    156.01 o 
  -7  11   2     2662.26     2963.15    230.46 o 
  -6  11   2      293.04      278.58    106.79 o 
  -5  11   2     3928.32     4169.48    209.00 o 
  -4  11   2     5201.59     4985.05    193.34 o 
  -3  11   2     1005.03      934.11     68.64 o 
  -2  11   2     9141.24     9358.59    391.40 o 
  -1  11   2      736.78      757.61     95.79 o 
   0  11   2     5229.43     5646.19    204.40 o 
   1  11   2     4124.57     4164.45    133.25 o 
   2  11   2      108.36      127.94     64.70 o 
   3  11   2     4539.50     4371.25    195.62 o 
   4  11   2     4222.72     4495.32    298.07 o 
   5  11   2      637.11      624.24    150.15 o 
   6  11   2     1914.20     2193.83    236.05 o 
   7  11   2       32.78       53.42    102.47 o 
   8  11   2      874.28      807.55    204.03 o 
   9  11   2      419.08      151.70    192.62 o 
  -9  12   2      531.28      260.78    249.55 o 
  -8  12   2      947.69      774.57    196.67 o 
  -7  12   2      314.91      291.75    114.23 o 
  -6  12   2     2745.16     3049.96    232.33 o 
  -5  12   2     1222.32     1249.64    122.36 o 
  -4  12   2     1309.94     1391.44     93.28 o 
  -3  12   2     6847.22     6773.99    196.00 o 
  -2  12   2      794.62      885.03     87.63 o 
  -1  12   2     4348.31     4457.94    158.79 o 
   0  12   2     6133.29     6675.60    303.26 o 
   1  12   2      446.57      511.80     55.25 o 
   2  12   2     8105.36     8316.93    280.43 o 
   3  12   2     1642.59     1760.43    141.05 o 
   4  12   2     3533.72     3404.32    231.24 o 
   5  12   2      842.00     1011.85    167.71 o 
   6  12   2      106.32      134.72    120.42 o 
   7  12   2     1564.85     1837.48    182.18 o 
   8  12   2      494.64      568.01    176.80 o 
   9  12   2      160.53      340.06    269.44 o 
  -9  13   2      136.37      159.65    149.78 o 
  -8  13   2      202.46       79.56    117.67 o 
  -7  13   2     1321.46     1204.43    163.63 o 
  -6  13   2        3.15       46.88     84.87 o 
  -5  13   2     2406.20     2649.99    158.10 o 
  -4  13   2     2395.60     2480.96    170.45 o 
  -3  13   2      115.27      140.96     38.65 o 
  -2  13   2     4226.90     4226.26    240.47 o 
  -1  13   2     1587.41     1819.07    115.01 o 
   0  13   2     1538.51     1507.47    138.29 o 
   1  13   2     6317.32     6442.74    299.22 o 
   2  13   2      177.02      157.20     69.94 o 
   3  13   2     4501.04     4396.02    243.24 o 
   4  13   2     1795.26     1746.21    178.53 o 
   5  13   2      626.20      808.35    178.25 o 
   6  13   2     2004.69     2563.93    351.56 o 
   7  13   2      109.10       13.51    139.89 o 
   8  13   2      461.02      381.90    170.67 o 
   9  13   2      343.80      542.64    202.68 o 
  -9  14   2      297.92      428.47    202.16 o 
  -8  14   2      476.47      615.93    408.73 o 
  -7  14   2       94.20       74.52    100.02 o 
  -6  14   2     1016.64     1133.80    123.78 o 
  -5  14   2      305.50      259.20     70.67 o 
  -4  14   2      508.33      489.81     73.15 o 
  -3  14   2     1547.59     1559.31     59.85 o 
  -2  14   2      226.65      180.58     63.19 o 
  -1  14   2     3581.56     3587.92    142.39 o 
   0  14   2     1126.50     1291.79    109.23 o 
   1  14   2       16.31       16.69     40.28 o 
   2  14   2     1953.83     1896.24    119.27 o 
   3  14   2     1166.02      958.77    131.80 o 
   4  14   2      816.59      632.63    178.53 o 
   5  14   2      966.20      910.14    182.82 o 
   6  14   2      155.14      158.88    133.66 o 
   7  14   2     1036.67     1024.17    183.40 o 
   8  14   2      327.89      337.99    159.92 o 
   9  14   2       68.04      116.10    150.83 o 
  -8  15   2       82.80      162.24    136.54 o 
  -7  15   2      990.84     1181.85    141.92 o 
  -6  15   2      109.92       13.99     91.13 o 
  -5  15   2      536.92      664.63     93.66 o 
  -4  15   2     1078.45     1183.19     83.60 o 
  -3  15   2       99.45       45.44     77.79 o 
  -2  15   2     1170.89     1326.10     98.11 o 
  -1  15   2      259.40      217.36     58.06 o 
   0  15   2      733.27      917.33     89.89 o 
   1  15   2     2407.87     2551.96    199.24 o 
   2  15   2      181.36      159.69     72.94 o 
   3  15   2     2508.51     2513.01    153.21 o 
   4  15   2     1930.63     2051.36    145.42 o 
   5  15   2      113.74      114.45    110.88 o 
   6  15   2      967.53      914.72    173.76 o 
   7  15   2       52.21      186.71    129.34 o 
   8  15   2      233.04      111.86    184.96 o 
  -8  16   2      378.43      261.77    130.12 o 
  -7  16   2       92.01      146.71     82.36 o 
  -6  16   2     1468.64     1464.36    521.34 o 
  -5  16   2      715.41      695.52     95.68 o 
  -4  16   2      488.87      598.31     56.18 o 
  -3  16   2     1917.13     1934.49    150.81 o 
  -2  16   2      706.13      616.93     83.30 o 
  -1  16   2      584.08      608.60     69.28 o 
   0  16   2      735.49      831.89    115.14 o 
   1  16   2       59.96       -3.22     67.35 o 
   2  16   2     1105.78      890.05    109.15 o 
   3  16   2     1105.43     1210.14    162.85 o 
   4  16   2      226.30      198.18     83.51 o 
   5  16   2      590.93      613.90    135.54 o 
   6  16   2       16.39      -35.83     96.89 o 
   7  16   2      832.75      710.33    171.55 o 
   8  16   2      126.49      -47.40    133.31 o 
  -8  17   2      102.10      267.76    281.32 o 
  -7  17   2      976.52     1109.84    134.48 o 
  -6  17   2      189.65      326.71     87.82 o 
  -5  17   2      711.85      678.28     83.12 o 
  -4  17   2     1894.85     1925.89    194.74 o 
  -3  17   2      189.56      148.84     55.02 o 
  -2  17   2     2746.92     2687.44    155.84 o 
  -1  17   2     1513.97     1602.22    104.93 o 
   0  17   2      797.00      694.32     88.49 o 
   1  17   2     2569.93     2887.18    188.73 o 
   2  17   2      447.66      310.52     70.78 o 
   3  17   2     3467.59     3664.19    184.40 o 
   4  17   2      712.89      567.25     96.64 o 
   5  17   2      242.97      204.80    104.86 o 
   6  17   2     1212.04      932.05    161.98 o 
   7  17   2      228.34      244.17    130.11 o 
   8  17   2      429.10      523.93    165.24 o 
  -7  18   2       45.45      168.38    212.94 o 
  -6  18   2     1585.48     1313.34    151.74 o 
  -5  18   2      525.27      573.96     76.78 o 
  -4  18   2      711.14      666.24    117.27 o 
  -3  18   2     2588.92     2734.91    181.21 o 
  -2  18   2      140.13       95.71     61.73 o 
  -1  18   2     2742.75     2955.65    146.89 o 
   0  18   2     2480.48     2580.32    122.02 o 
   1  18   2      216.53      162.97     59.77 o 
   2  18   2     3976.58     3679.30    236.26 o 
   3  18   2      685.10      649.76     87.55 o 
   4  18   2      376.50      259.39     76.01 o 
   5  18   2     1224.61     1355.61    204.25 o 
   6  18   2      137.31      168.57    110.88 o 
   7  18   2      538.62      379.11    144.63 o 
  -7  19   2      662.53      985.98    308.36 o 
  -6  19   2       33.79       -0.03     65.31 o 
  -5  19   2     1271.53     1041.06    229.09 o 
  -4  19   2     1342.95     1518.37    162.38 o 
  -3  19   2       97.59      107.94     62.59 o 
  -2  19   2     3308.30     3423.05    163.85 o 
  -1  19   2      479.49      455.72     69.84 o 
   0  19   2     2292.20     2363.63    107.02 o 
   1  19   2     2064.96     2208.32    111.80 o 
   2  19   2       90.61       66.86     48.37 o 
   3  19   2     2660.88     2409.72    151.26 o 
   4  19   2      770.40      575.67     98.55 o 
   5  19   2      250.27      225.59    111.74 o 
   6  19   2     1015.57      950.64    164.02 o 
   7  19   2       46.84      116.85    140.29 o 
  -6  20   2     1051.87     1047.50    366.90 o 
  -5  20   2      281.25      210.58    114.05 o 
  -4  20   2      593.84      249.26    111.52 o 
  -3  20   2     1885.28     1911.08    127.71 o 
  -2  20   2       17.99       38.26     60.27 o 
  -1  20   2     2690.47     2563.03    137.59 o 
   0  20   2      547.00      551.97     74.89 o 
   1  20   2      826.44      788.67     80.79 o 
   2  20   2     1797.54     2033.61    150.51 o 
   3  20   2      164.61      100.91     64.14 o 
   4  20   2      856.81      729.06    106.09 o 
   5  20   2      409.99      250.23     98.45 o 
   6  20   2       63.19      106.82     97.64 o 
  -5  21   2      703.95      594.83    176.88 o 
  -4  21   2      401.75      384.26     89.67 o 
  -3  21   2      111.26      103.44     71.65 o 
  -2  21   2      996.62     1173.88    111.81 o 
  -1  21   2       54.04       57.08     51.58 o 
   0  21   2      737.73      557.91     75.01 o 
   1  21   2      478.62      446.66     65.40 o 
   2  21   2        2.62       12.66     50.65 o 
   3  21   2      818.96      751.59     83.24 o 
   4  21   2      226.00      193.82     77.43 o 
   5  21   2      140.92      113.48     83.74 o 
  -5  22   2       89.13       55.88     74.10 o 
  -4  22   2      151.28      151.42     79.22 o 
  -3  22   2      765.11      632.09     93.44 o 
  -2  22   2       17.91      145.93    125.84 o 
  -1  22   2      615.50      580.73     76.36 o 
   0  22   2      321.88      271.60     68.34 o 
   1  22   2      265.98      218.78     72.40 o 
   2  22   2     1626.72     1403.68    236.23 o 
   3  22   2       51.63       53.84     77.75 o 
   4  22   2      366.19      455.12    336.72 o 
  -3  23   2       47.99      161.40     89.78 o 
  -2  23   2      592.06      568.53    100.03 o 
  -1  23   2      293.99      262.24     76.22 o 
   0  23   2      232.54       41.63     56.47 o 
   1  23   2      363.84      151.02    176.55 o 
   2  23   2       91.43       33.41    149.41 o 
   3  23   2      456.73        1.76    203.48 o 
  -2  24   2       59.74      232.45    184.98 o 
  -1  24   2      557.75      377.64    196.64 o 
   0  24   2      436.99      132.55    171.92 o 
   1  24   2       51.67      125.50    165.04 o 
   2  24   2     1054.81      486.74    520.09 o 
   4 -22   3      171.99      223.82    221.40 o 
  -5 -21   3       10.01      582.97    280.99 o 
   3 -21   3       88.66      179.41    190.29 o 
   4 -21   3      768.73      577.25    271.31 o 
   5 -21   3      336.45      352.28    125.76 o 
  -6 -20   3       19.15      104.55    313.75 o 
  -5 -20   3     1142.43      867.58    382.23 o 
  -4 -20   3      688.14     1027.20    337.16 o 
   3 -20   3     1869.38     2168.84    363.76 o 
   4 -20   3      112.22       62.18    124.88 o 
   5 -20   3      570.23      378.83    108.59 o 
   6 -20   3      657.37      496.97     97.88 o 
  -6 -19   3      894.98      746.00    246.91 o 
  -5 -19   3       33.55      360.58    265.82 o 
  -4 -19   3     1061.51      662.56    398.83 o 
   3 -19   3       44.68      107.95    198.21 o 
   4 -19   3     1253.68     1235.98    304.62 o 
   5 -19   3      448.52      339.49     72.61 o 
   6 -19   3       57.89      245.04    232.71 o 
  -7 -18   3      604.86      743.03    548.28 o 
  -6 -18   3       49.64      217.75    346.50 o 
  -5 -18   3      737.32      598.69    332.87 o 
  -4 -18   3      689.42      394.87    309.46 o 
   2 -18   3      153.04      163.03    182.60 o 
   3 -18   3     2253.53     2339.69    144.62 o 
   4 -18   3       93.29       69.64     57.46 o 
   5 -18   3      247.12      193.53     76.69 o 
   6 -18   3      554.44      551.16    103.28 o 
   7 -18   3       29.22       25.94     98.38 o 
  -7 -17   3      128.56       76.00    131.52 o 
  -6 -17   3      908.89      644.20    147.63 o 
  -5 -17   3        3.31       78.11     63.21 o 
  -4 -17   3     1147.81      966.96    351.67 o 
  -3 -17   3      953.95      702.68    322.76 o 
   2 -17   3     1232.67     1480.12    263.18 o 
   3 -17   3       44.52       49.69     54.65 o 
   4 -17   3      398.73      416.52     72.28 o 
   5 -17   3      518.39      353.87     99.23 o 
   6 -17   3      167.28       45.59     89.19 o 
   7 -17   3      399.49      362.95    112.97 o 
  -8 -16   3      520.26      340.29    161.02 o 
  -7 -16   3      666.80      638.78    258.17 o 
  -6 -16   3       69.31        6.62     85.73 o 
  -5 -16   3     1212.62     1309.87    137.28 o 
  -4 -16   3      647.67      829.33    295.28 o 
  -3 -16   3      980.71      490.08    319.57 o 
   2 -16   3      109.72       55.36     99.38 o 
   3 -16   3     2201.30     2112.46    120.58 o 
   4 -16   3       70.99       41.45     61.60 o 
   5 -16   3      248.38      272.86     85.37 o 
   6 -16   3      688.66      586.76    114.34 o 
   7 -16   3       16.11      -43.90     87.98 o 
   8 -16   3      401.65      344.48    123.31 o 
  -8 -15   3      349.69      435.71    130.62 o 
  -7 -15   3       77.96       84.32    151.71 o 
  -6 -15   3     1325.40     1399.60    165.45 o 
  -5 -15   3       57.30       31.83    106.08 o 
  -4 -15   3     1787.54     1834.90    126.26 o 
  -3 -15   3     2154.64     2108.93    282.19 o 
   1 -15   3      766.43      776.23    204.36 o 
   2 -15   3     1817.32     1764.19     90.23 o 
   3 -15   3      216.73      225.13     69.70 o 
   4 -15   3     3227.03     3204.55    178.29 o 
   5 -15   3      953.19     1038.25    112.57 o 
   6 -15   3       34.49       44.14     83.50 o 
   7 -15   3     1145.94     1230.08    265.97 o 
   8 -15   3       31.38      -63.68    116.99 o 
  -9 -14   3      129.93      131.84    131.53 o 
  -8 -14   3      459.65      293.42    131.25 o 
  -7 -14   3     1127.49     1012.53    172.81 o 
  -6 -14   3      164.42      137.93     95.41 o 
  -5 -14   3     1997.44     1913.97    216.18 o 
  -4 -14   3     1191.30     1354.96    142.80 o 
  -3 -14   3      820.80      949.59    302.20 o 
  -2 -14   3     3189.17     2645.18    299.45 o 
   1 -14   3     3172.50     2701.35    315.61 o 
   2 -14   3      371.81      392.56     58.80 o 
   3 -14   3     2364.89     2179.72    127.89 o 
   4 -14   3      783.39      683.76    116.17 o 
   5 -14   3      629.73      609.84    116.67 o 
   6 -14   3     1641.48     1568.65    159.99 o 
   7 -14   3       33.22        7.22     94.31 o 
   8 -14   3      604.39      597.77    146.47 o 
  -9 -13   3      703.00      841.64    138.68 o 
  -8 -13   3      603.53      590.65    171.48 o 
  -7 -13   3      378.45      329.11    108.74 o 
  -6 -13   3     1495.92     1463.26    143.74 o 
  -5 -13   3      457.63      333.86    112.75 o 
  -4 -13   3     2010.93     2215.93    270.16 o 
  -3 -13   3     4218.80     3978.41    306.10 o 
  -2 -13   3      151.12      212.83    195.35 o 
   1 -13   3     1019.91      735.00    191.83 o 
   2 -13   3     3989.99     4045.74    154.91 o 
   3 -13   3      231.01      329.98     67.81 o 
   4 -13   3     3500.93     3430.94    206.32 o 
   5 -13   3      823.74      767.56    120.78 o 
   6 -13   3      126.16      135.45     98.78 o 
   7 -13   3     1177.08     1270.49    238.62 o 
   8 -13   3      168.31      342.29    156.62 o 
   9 -13   3      371.13      511.76    137.31 o 
  -9 -12   3      149.34       51.12    127.22 o 
  -8 -12   3      503.04      488.58    128.23 o 
  -7 -12   3     1304.44     1343.34    189.20 o 
  -6 -12   3       47.72       25.06     76.39 o 
  -5 -12   3     2892.74     2857.80    232.07 o 
  -4 -12   3     1670.70     1759.02    169.97 o 
  -3 -12   3     1432.87     1316.58     94.68 o 
  -2 -12   3     4509.91     5717.00    481.28 o 
   1 -12   3     3396.93     3384.18    196.44 o 
   2 -12   3       49.40       68.13     52.05 o 
   3 -12   3     3333.06     3406.39    140.72 o 
   4 -12   3      932.74     1014.09    122.01 o 
   5 -12   3      801.23      782.09    128.37 o 
   6 -12   3     1832.11     1852.63    183.12 o 
   7 -12   3      308.28      188.60    116.88 o 
   8 -12   3     1056.85      893.06    169.74 o 
   9 -12   3      220.12       25.85    115.46 o 
  -9 -11   3      889.66      742.52    204.82 o 
  -8 -11   3      943.31      852.63    176.86 o 
  -7 -11   3      520.73      393.95    112.27 o 
  -6 -11   3     2042.37     2308.87    190.38 o 
  -5 -11   3      496.44      455.01    134.14 o 
  -4 -11   3     2613.47     2591.96    281.26 o 
  -3 -11   3     6248.98     6511.45    309.90 o 
  -2 -11   3        9.74      -96.85     88.71 o 
   1 -11   3     2977.38     2991.84     90.27 o 
   2 -11   3     7236.13     7155.81    224.45 o 
   3 -11   3      319.87      451.53     76.28 o 
   4 -11   3     3634.94     3415.83    197.53 o 
   5 -11   3      672.09      494.77    184.60 o 
   6 -11   3       26.82       85.99     89.03 o 
   7 -11   3     1219.28     1165.11    173.68 o 
   8 -11   3       51.89      105.30    131.43 o 
   9 -11   3      469.78      504.07    168.34 o 
 -10 -10   3      644.46      872.35    142.35 o 
  -9 -10   3      398.21      449.95    144.92 o 
  -8 -10   3      365.36      351.55    138.74 o 
  -7 -10   3     1409.96     1560.11    221.32 o 
  -6 -10   3       56.63      100.46     83.92 o 
  -5 -10   3     4028.57     3999.54    217.69 o 
  -4 -10   3     2685.45     2498.80    171.69 o 
  -3 -10   3     2513.94     2683.87    137.82 o 
  -2 -10   3     7837.83     7505.54    214.45 o 
   1 -10   3     3386.36     3368.94    179.25 o 
   2 -10   3     1068.51     1278.56    117.11 o 
   3 -10   3     7241.56     7379.30    291.50 o 
   4 -10   3      779.59      657.01    167.63 o 
   5 -10   3     3214.31     3407.65    227.31 o 
   6 -10   3     1376.76     1601.74    185.14 o 
   7 -10   3      129.24      218.19    101.17 o 
   8 -10   3     1019.12      986.77    148.41 o 
   9 -10   3      370.59      483.06    166.82 o 
 -10  -9   3       51.66       70.20    137.65 o 
  -9  -9   3      599.43      767.82    178.92 o 
  -8  -9   3     1271.48     1148.98    185.44 o 
  -7  -9   3      658.22      712.83    104.40 o 
  -6  -9   3     3140.64     3040.26    279.74 o 
  -5  -9   3      507.93      537.65     81.16 o 
  -4  -9   3     5909.14     5937.08    251.76 o 
  -3  -9   3     7058.81     6988.79    349.14 o 
  -2  -9   3      774.44      776.10     63.69 o 
   0  -9   3      410.64      377.69     24.03 o 
   1  -9   3     9188.91     9355.32    232.74 o 
   2  -9   3     6997.74     6633.03    216.80 o 
   3  -9   3      494.09      461.82     79.91 o 
   4  -9   3     6797.44     6940.42    300.84 o 
   5  -9   3     1751.61     1883.33    155.17 o 
   6  -9   3      203.04      169.26    122.90 o 
   7  -9   3     1551.93     1347.09    186.77 o 
   8  -9   3       17.03      -49.74    117.08 o 
   9  -9   3      226.69      340.25    180.29 o 
  10  -9   3      169.04      349.97    223.83 o 
 -10  -8   3      622.75     1004.13    182.73 o 
  -9  -8   3      148.19      222.71    123.41 o 
  -8  -8   3      630.56      736.64    195.52 o 
  -7  -8   3     1480.11     1579.53    187.73 o 
  -6  -8   3      233.60      265.43     79.56 o 
  -5  -8   3     4617.40     4655.80    229.59 o 
  -4  -8   3     1914.32     1974.04    132.35 o 
  -3  -8   3     2821.68     2934.60    122.32 o 
  -2  -8   3     6866.15     6573.66    200.62 o 
  -1  -8   3      257.65      287.66     24.67 o 
   0  -8   3    10635.24    10637.09    259.36 o 
   1  -8   3     4003.10     4080.24    156.50 o 
   2  -8   3     2007.80     1984.94    127.67 o 
   3  -8   3     6151.98     5924.53    223.39 o 
   4  -8   3      204.57      129.43     80.51 o 
   5  -8   3     1894.26     1989.71    188.39 o 
   6  -8   3      601.58      697.55    152.55 o 
   7  -8   3      280.51      245.71    133.02 o 
   8  -8   3     1217.54     1304.72    224.61 o 
   9  -8   3      384.84      203.96    157.30 o 
  10  -8   3      151.30      361.00    151.58 o 
 -10  -7   3      128.56       46.13    120.76 o 
  -9  -7   3      591.52      605.73    167.94 o 
  -8  -7   3      532.78      446.73    148.38 o 
  -7  -7   3     1141.77     1224.66    151.65 o 
  -6  -7   3     2478.83     2633.24    199.38 o 
  -5  -7   3      135.99      138.11     80.17 o 
  -4  -7   3     9210.76     9223.59    283.82 o 
  -3  -7   3     4185.05     4051.73    201.80 o 
  -2  -7   3     1935.80     1930.41     96.08 o 
  -1  -7   3    11012.33    10919.68    198.54 o 
   0  -7   3     1349.82     1174.78     74.43 o 
   1  -7   3     8585.87     8265.12    222.15 o 
   2  -7   3     9528.76     9281.67    274.85 o 
   3  -7   3      105.48       83.64     68.29 o 
   4  -7   3     5405.37     5335.19    256.70 o 
   5  -7   3     1686.31     1632.57    170.32 o 
   6  -7   3      367.41      341.54    140.63 o 
   7  -7   3     1684.54     1793.59    201.32 o 
   8  -7   3        0.03      -34.52    109.19 o 
   9  -7   3      412.60      264.18    162.54 o 
  10  -7   3      335.47      570.37    276.10 o 
 -10  -6   3      895.27     2066.73    682.76 o 
  -9  -6   3      132.77       57.35     84.72 o 
  -8  -6   3      850.77      771.15    130.93 o 
  -7  -6   3      940.53     1045.74    172.50 o 
  -6  -6   3      317.93      254.62    110.26 o 
  -5  -6   3     4852.44     4698.81    196.77 o 
  -4  -6   3     3411.90     3218.85    153.29 o 
  -3  -6   3     1780.67     1664.39     88.58 o 
  -2  -6   3     8300.38     8140.75    260.33 o 
  -1  -6   3      227.82      247.89     32.92 o 
   0  -6   3     4281.42     4314.09    165.05 o 
   1  -6   3     6094.43     5694.82    212.84 o 
   2  -6   3     1627.87     1533.93     96.98 o 
   3  -6   3     7562.05     7245.69    272.54 o 
   4  -6   3      548.87      505.27     90.25 o 
   5  -6   3     2134.94     2271.36    175.20 o 
   6  -6   3      962.31      768.11    310.80 o 
   7  -6   3       66.71       81.05     87.02 o 
   8  -6   3     1253.61     1089.28    182.11 o 
   9  -6   3      366.10      338.22    142.24 o 
  10  -6   3      220.13      403.53    181.54 o 
 -10  -5   3        7.06       57.15    108.74 o 
  -9  -5   3      645.95      636.42    178.38 o 
  -8  -5   3     1106.20      975.77    150.30 o 
  -7  -5   3      680.51      525.05    112.87 o 
  -6  -5   3     3311.93     3185.81    201.26 o 
  -5  -5   3      469.41      483.48     94.87 o 
  -4  -5   3     3202.59     3178.74    153.94 o 
  -3  -5   3    11774.04    11668.56    299.50 o 
  -2  -5   3      717.53      651.83    100.97 o 
  -1  -5   3    11149.67    10913.19    231.43 o 
   0  -5   3     4592.06     4464.60    139.31 o 
   1  -5   3     2248.50     2121.08     90.42 o 
   2  -5   3    10794.71    10383.55    287.62 o 
   3  -5   3     1603.41     1389.63    253.49 o 
   4  -5   3     6388.09     6340.52    335.85 o 
   5  -5   3     3892.36     4223.43    306.82 o 
   6  -5   3      187.94      128.46    148.76 o 
   7  -5   3     2206.36     2423.97    257.85 o 
   8  -5   3      344.23      356.11    185.24 o 
   9  -5   3      567.14      209.36    207.55 o 
  10  -5   3      589.02      412.86    372.82 o 
 -11  -4   3      101.26      131.17    171.64 o 
 -10  -4   3      839.57      697.46    339.60 o 
  -9  -4   3      710.97      565.10    154.05 o 
  -8  -4   3      593.47      496.25    129.98 o 
  -7  -4   3     1594.61     1788.28    179.73 o 
  -6  -4   3      194.08      160.95     97.08 o 
  -5  -4   3     6341.80     6466.00    266.61 o 
  -4  -4   3     4147.00     4189.65    153.67 o 
  -3  -4   3     4445.78     4338.29    146.08 o 
  -2  -4   3     7329.14     7027.72    217.66 o 
  -1  -4   3     1454.49     1415.14     97.05 o 
   0  -4   3     5240.25     4998.39    141.09 o 
   1  -4   3     7386.96     7091.81    236.85 o 
   2  -4   3      661.48      747.75    111.51 o 
   3  -4   3    13725.34    13590.96    538.96 o 
   4  -4   3     2607.64     2670.42    174.35 o 
   5  -4   3     2420.26     2301.57    248.00 o 
   6  -4   3     2375.57     2960.11    319.28 o 
   7  -4   3      238.93      173.33    179.00 o 
   8  -4   3     2197.97     2149.99    325.79 o 
   9  -4   3      233.62      110.66    177.88 o 
  10  -4   3      168.22      440.60    419.88 o 
 -11  -3   3      455.59      177.06    178.93 o 
 -10  -3   3       84.36     -160.88    148.01 o 
  -9  -3   3      917.93      843.46    307.91 o 
  -8  -3   3     1400.15     1056.80    199.48 o 
  -7  -3   3      575.67      500.21    141.22 o 
  -6  -3   3     3768.78     3998.56    234.47 o 
  -5  -3   3     1137.33     1249.05     88.87 o 
  -4  -3   3     3638.73     3441.94    187.05 o 
  -3  -3   3     7702.81     7491.57    199.58 o 
  -2  -3   3      193.65      161.92     55.70 o 
  -1  -3   3     6872.10     6852.95    191.01 o 
   0  -3   3     3171.94     3218.53    101.31 o 
   1  -3   3     6094.22     5559.17    274.83 o 
   2  -3   3     7532.24     7283.73    324.55 o 
   3  -3   3      336.35      363.42    106.10 o 
   4  -3   3     3895.87     3655.99    266.64 o 
   5  -3   3     5005.18     5329.30    361.60 o 
   6  -3   3      411.17      448.60    128.19 o 
   7  -3   3     1405.56     1656.96    265.47 o 
   8  -3   3      838.13      962.51    245.43 o 
   9  -3   3     1494.22      885.59    698.34 o 
  10  -3   3      398.36      282.75    191.34 o 
 -11  -2   3      219.05      323.09    242.56 o 
 -10  -2   3      792.53      356.19    206.48 o 
  -9  -2   3      397.59      304.59    130.60 o 
  -8  -2   3      857.77      898.92    130.50 o 
  -7  -2   3     2477.30     2840.14    213.63 o 
  -6  -2   3      921.16      847.28    111.96 o 
  -5  -2   3     7899.08     8126.09    307.80 o 
  -4  -2   3     5310.75     5479.73    210.31 o 
  -3  -2   3     1160.00     1204.50     66.99 o 
  -2  -2   3     8648.34     8510.06    265.35 o 
  -1  -2   3      180.87       74.68     95.81 o 
   0  -2   3     8565.07     8096.75    351.43 o 
   1  -2   3     7732.45     7062.95    350.56 o 
   2  -2   3      552.17      628.98    124.72 o 
   3  -2   3    11407.64    11094.70    495.81 o 
   4  -2   3      718.01      946.54    157.74 o 
   5  -2   3      794.72      916.93    174.86 o 
   6  -2   3     1702.18     2047.73    273.06 o 
   7  -2   3      130.14       85.17    136.44 o 
   8  -2   3     2277.81     2982.03    425.93 o 
   9  -2   3      334.71      175.10    149.84 o 
  10  -2   3      205.32       62.69    179.19 o 
 -11  -1   3      615.65      357.77    187.38 o 
 -10  -1   3       22.82      153.38    225.95 o 
  -9  -1   3     1288.00     1193.40    284.69 o 
  -8  -1   3      561.70      413.40    156.46 o 
  -7  -1   3      895.96      705.53    229.50 o 
  -6  -1   3     3644.25     3772.71    212.25 o 
  -5  -1   3      261.81      122.24     82.37 o 
  -4  -1   3     5408.63     5484.57    178.66 o 
  -3  -1   3     3709.21     3673.34    147.21 o 
  -2  -1   3     1533.89     1626.46    183.59 o 
  -1  -1   3     3388.68     3476.04    216.35 o 
   0  -1   3     3243.68     3260.31    208.54 o 
   1  -1   3     2740.31     2658.95    223.73 o 
   2  -1   3     8567.82     8266.21    409.54 o 
   3  -1   3      737.39      869.42    144.08 o 
   4  -1   3     6542.85     6640.83    377.04 o 
   5  -1   3      720.61      920.14    134.38 o 
   6  -1   3     1101.32     1376.84    236.49 o 
   7  -1   3     1407.74     1754.96    286.92 o 
   8  -1   3      177.91      228.07    136.72 o 
   9  -1   3     1771.75     1113.88    853.13 o 
  10  -1   3      243.67      260.44    279.72 o 
 -11   0   3      433.76      434.96    281.25 o 
 -10   0   3     1001.15      760.51    332.59 o 
  -9   0   3      668.26      707.77    156.56 o 
  -8   0   3     1877.30     2306.67    482.93 o 
  -7   0   3     1040.06     1278.59    208.45 o 
  -6   0   3      691.24      744.41    107.89 o 
  -5   0   3     4387.00     4285.56    240.18 o 
  -4   0   3     3183.14     3208.46    121.21 o 
  -3   0   3     3387.60     3193.23    153.34 o 
  -2   0   3    12014.51    11264.05    330.94 o 
  -1   0   3     1771.59     1657.70     81.46 o 
   0   0   3     4469.38     4283.51    271.37 o 
   1   0   3     4411.19     4492.72    227.63 o 
   2   0   3     3842.61     3772.05    198.05 o 
   3   0   3     8536.03     8701.18    673.00 o 
   4   0   3     4713.91     4598.49    463.80 o 
   5   0   3     4698.79     4697.55    275.00 o 
   6   0   3     2234.41     2536.41    293.96 o 
   7   0   3       78.63       34.96    115.31 o 
   8   0   3     1033.77     1099.84    267.92 o 
   9   0   3      172.24       79.54    188.61 o 
  10   0   3       67.06      675.97    566.70 o 
 -11   1   3      603.84      283.26    365.39 o 
 -10   1   3       22.50      231.59    386.63 o 
  -9   1   3     1310.56     2005.48    445.88 o 
  -8   1   3      526.74      543.95    172.45 o 
  -7   1   3      918.53      916.77    170.68 o 
  -6   1   3     3673.89     3643.91    264.68 o 
  -5   1   3      338.35      445.88     96.08 o 
  -4   1   3     5132.42     5170.89    234.95 o 
  -3   1   3     3955.93     3880.92    134.26 o 
  -2   1   3     1380.76     1338.86     98.06 o 
  -1   1   3     3369.38     3337.03    109.10 o 
   0   1   3     3300.58     3167.49    208.41 o 
   1   1   3     2674.24     2448.41    220.69 o 
   2   1   3     9325.89     8917.54    349.80 o 
   3   1   3      759.57      797.66    145.71 o 
   4   1   3     6252.07     6404.63    307.78 o 
   5   1   3      494.16      525.33    176.02 o 
   6   1   3     1164.55     1476.29    242.75 o 
   7   1   3     1195.99     1256.96    288.67 o 
   8   1   3      207.00      231.72    190.55 o 
   9   1   3     1838.32     1011.09    756.22 o 
  10   1   3      263.67      220.55    228.16 o 
 -11   2   3      230.43      -27.83    211.50 o 
 -10   2   3      762.50      675.64    161.77 o 
  -9   2   3      426.34      382.36    151.94 o 
  -8   2   3      822.03      892.49    163.10 o 
  -7   2   3     2625.28     3193.47    338.81 o 
  -6   2   3      869.25      829.04    145.71 o 
  -5   2   3     7750.05     7917.06    260.06 o 
  -4   2   3     5788.43     6012.57    247.33 o 
  -3   2   3     1094.77     1168.44     97.56 o 
  -2   2   3     8639.07     8831.55    296.77 o 
  -1   2   3      204.33      208.76     81.79 o 
   0   2   3     8777.35     8820.04    367.95 o 
   1   2   3     7043.69     6436.79    286.55 o 
   2   2   3      467.83      460.50    124.93 o 
   3   2   3    11192.34    11253.30    516.45 o 
   4   2   3      697.52      909.83    183.59 o 
   5   2   3      758.82      898.07    181.60 o 
   6   2   3     1730.23     1998.88    217.09 o 
   7   2   3      144.92      176.34    136.97 o 
   8   2   3     2232.16     3139.44    549.00 o 
   9   2   3      229.02      249.34    208.49 o 
  10   2   3      157.76      -20.44    131.99 o 
 -11   3   3      449.10      270.31    403.61 o 
 -10   3   3       88.60      -51.93    204.53 o 
  -9   3   3      931.79      776.85    217.34 o 
  -8   3   3     1470.60     1673.90    367.12 o 
  -7   3   3      463.11      441.56    120.89 o 
  -6   3   3     3700.17     3574.46    207.64 o 
  -5   3   3     1129.16     1366.86    134.53 o 
  -4   3   3     3444.26     3385.30    175.52 o 
  -3   3   3     8259.44     8247.91    262.66 o 
  -2   3   3      194.35      172.97     68.53 o 
  -1   3   3     6735.85     6790.38    358.05 o 
   0   3   3     3179.96     3440.78    187.43 o 
   1   3   3     6098.12     5671.97    283.46 o 
   2   3   3     7256.08     6749.56    329.38 o 
   3   3   3      314.28      195.63    111.56 o 
   4   3   3     3827.83     3487.90    276.60 o 
   5   3   3     5040.42     5532.50    307.39 o 
   6   3   3      359.02      381.80    181.08 o 
   7   3   3     1082.52     1175.63    275.72 o 
   8   3   3      916.52      917.99    206.50 o 
   9   3   3     1540.93     1865.56    387.23 o 
  10   3   3      352.69      809.05    610.67 o 
 -11   4   3      101.82      237.12    262.52 o 
 -10   4   3      769.30     1017.00    492.82 o 
  -9   4   3      760.23     1162.05    544.11 o 
  -8   4   3      540.63      565.91    177.56 o 
  -7   4   3     1853.09     1987.54    189.47 o 
  -6   4   3      166.43       67.47    106.57 o 
  -5   4   3     6660.05     6736.57    304.65 o 
  -4   4   3     4321.54     4374.53    197.85 o 
  -3   4   3     4382.68     3966.31    139.37 o 
  -2   4   3     8044.20     7437.34    256.91 o 
  -1   4   3     1448.45     1968.06    159.90 o 
   0   4   3     5359.93     4948.17    500.93 o 
   1   4   3     7618.28     7363.84    298.50 o 
   2   4   3      773.08      792.24    121.53 o 
   3   4   3    12648.10    12372.07    536.72 o 
   4   4   3     2376.47     2461.41    177.77 o 
   5   4   3     2517.54     2526.98    191.99 o 
   6   4   3     2278.95     2901.73    327.88 o 
   7   4   3      243.44      330.39    183.31 o 
   8   4   3     2311.18     2318.28    338.65 o 
   9   4   3      177.94       82.63    117.26 o 
  10   4   3      125.49       20.98    227.06 o 
 -10   5   3        8.80      -92.92    159.75 o 
  -9   5   3      652.69      605.71    464.52 o 
  -8   5   3     1183.94     1246.08    206.09 o 
  -7   5   3      611.11      543.03    153.22 o 
  -6   5   3     3482.65     3826.81    254.12 o 
  -5   5   3      558.48      486.52     98.56 o 
  -4   5   3     3416.92     3382.31    206.07 o 
  -3   5   3    12299.53    12208.98    309.34 o 
  -2   5   3      565.50      573.40     89.02 o 
  -1   5   3    10489.39    10130.82    275.34 o 
   0   5   3     4441.66     4312.70    137.53 o 
   1   5   3     2089.87     2121.39    158.44 o 
   2   5   3    10567.83    10788.84    476.93 o 
   3   5   3     1613.68     1781.96    295.66 o 
   4   5   3     6261.80     6061.77    363.07 o 
   5   5   3     3941.86     4052.96    554.88 o 
   6   5   3      184.54      236.16    139.06 o 
   7   5   3     2012.81     2203.60    323.18 o 
   8   5   3      356.12      242.18    137.24 o 
   9   5   3      602.05      225.70    163.91 o 
  10   5   3      512.07       19.11    222.45 o 
 -10   6   3      809.73      708.37    510.47 o 
  -9   6   3      169.32      105.78    143.97 o 
  -8   6   3      966.03     1070.00    266.97 o 
  -7   6   3      994.40     1170.01    182.91 o 
  -6   6   3      315.31      319.35    115.73 o 
  -5   6   3     4494.98     4580.49    309.07 o 
  -4   6   3     3532.40     3468.34    136.08 o 
  -3   6   3     1964.20     1924.71    161.89 o 
  -2   6   3     8613.30     8470.42    299.70 o 
  -1   6   3      207.28      186.49     49.11 o 
   0   6   3     4868.62     4675.23    125.16 o 
   1   6   3     6562.78     6568.38    177.90 o 
   2   6   3     1577.54     1603.86    169.02 o 
   3   6   3     7739.27     7269.40    299.15 o 
   4   6   3      570.75      648.83    137.05 o 
   5   6   3     2453.33     2733.70    269.00 o 
   6   6   3      911.25     1253.20    156.64 o 
   7   6   3       70.15      -38.94    106.53 o 
   8   6   3     1345.01     1568.76    192.46 o 
   9   6   3      392.02      159.82    209.52 o 
  10   6   3      248.45      134.90    185.75 o 
 -10   7   3      118.86       71.57    159.50 o 
  -9   7   3      603.46      302.78    179.23 o 
  -8   7   3      499.76      584.01    163.72 o 
  -7   7   3     1073.23     1178.75    182.64 o 
  -6   7   3     2390.95     2372.58    204.30 o 
  -5   7   3       92.18      154.24     82.08 o 
  -4   7   3     9035.41     9136.05    272.60 o 
  -3   7   3     4182.44     4051.14    130.56 o 
  -2   7   3     1901.32     1720.76    151.60 o 
  -1   7   3    10623.42    10760.43    265.55 o 
   0   7   3     1234.48     1305.37    129.29 o 
   1   7   3     8776.04     7974.11    290.65 o 
   2   7   3     9932.65     9390.90    359.38 o 
   3   7   3       96.80       66.84     91.77 o 
   4   7   3     5419.52     5334.34    332.56 o 
   5   7   3     1838.73     1565.42    306.98 o 
   6   7   3      523.57      472.44    177.54 o 
   7   7   3     1486.10     1813.04    203.99 o 
   8   7   3        5.17     -138.01    156.87 o 
   9   7   3      436.59      179.15    195.29 o 
  10   7   3      265.92      195.31    199.53 o 
 -10   8   3      595.39      245.76    249.77 o 
  -9   8   3      149.43      182.23    165.28 o 
  -8   8   3      722.76      732.41    168.19 o 
  -7   8   3     1368.80     1554.80    195.64 o 
  -6   8   3      237.63      243.46    108.45 o 
  -5   8   3     4322.71     4443.58    226.14 o 
  -4   8   3     1633.26     1768.67     92.03 o 
  -3   8   3     2592.50     2473.22    259.29 o 
  -2   8   3     6926.81     6422.09    213.50 o 
  -1   8   3      191.08      166.27     57.71 o 
   0   8   3    10691.45    10995.17    206.33 o 
   1   8   3     3928.65     3826.11    126.91 o 
   2   8   3     2057.78     1869.43    138.83 o 
   3   8   3     6237.45     6184.06    346.49 o 
   4   8   3      112.90      106.01    107.34 o 
   5   8   3     2023.09     2008.81    241.03 o 
   6   8   3      518.42      598.62    195.85 o 
   7   8   3      259.51      105.39    165.44 o 
   8   8   3     1379.59     1455.35    259.72 o 
   9   8   3      355.11      178.85    184.41 o 
  10   8   3      140.21      130.35    188.54 o 
 -10   9   3       52.79       -5.28    134.34 o 
  -9   9   3      635.59      597.72    189.98 o 
  -8   9   3     1267.42     1171.28    214.75 o 
  -7   9   3      667.96      636.67    145.01 o 
  -6   9   3     2954.26     2984.74    220.43 o 
  -5   9   3      445.62      301.33    186.95 o 
  -4   9   3     6074.16     5861.46    184.27 o 
  -3   9   3     7279.85     7478.55    212.28 o 
  -2   9   3      766.69      951.24    111.97 o 
  -1   9   3     5700.70     5544.95    188.73 o 
   0   9   3      326.48      271.72     71.96 o 
   1   9   3     9833.54     9586.29    269.22 o 
   2   9   3     6534.77     6359.97    201.33 o 
   3   9   3      498.27      429.78    129.42 o 
   4   9   3     6720.27     7060.75    396.95 o 
   5   9   3     1883.26     1723.95    232.13 o 
   6   9   3      299.23      355.90    160.37 o 
   7   9   3     1388.85      995.30    231.69 o 
   8   9   3       39.30       65.80    142.22 o 
   9   9   3      224.74      154.61    190.39 o 
  10   9   3      127.22     -296.27    236.02 o 
 -10  10   3      591.05      372.37    257.52 o 
  -9  10   3      385.83      224.96    160.26 o 
  -8  10   3      435.24      361.19    146.37 o 
  -7  10   3     1399.37     1400.90    189.63 o 
  -6  10   3       62.75       27.16     87.58 o 
  -5  10   3     4069.90     3976.16    216.82 o 
  -4  10   3     2577.41     2461.50    119.68 o 
  -3  10   3     2805.77     2660.49     97.43 o 
  -2  10   3     7922.75     7820.04    225.64 o 
  -1  10   3       37.98       25.93     48.62 o 
   0  10   3     5541.05     5835.28    252.60 o 
   1  10   3     3733.77     3402.91    283.34 o 
   2  10   3      863.43      970.53    107.85 o 
   3  10   3     6887.63     6866.37    386.14 o 
   4  10   3      859.45     1078.39    307.97 o 
   5  10   3     3121.26     3182.95    295.36 o 
   6  10   3     1264.85     1469.48    243.62 o 
   7  10   3      124.35       15.64    145.08 o 
   8  10   3     1020.35     1078.46    229.62 o 
   9  10   3      380.35      274.17    224.76 o 
  -9  11   3      873.08      648.05    190.29 o 
  -8  11   3     1061.12     1246.90    568.46 o 
  -7  11   3      602.59      563.79    121.19 o 
  -6  11   3     2085.47     2319.99    178.27 o 
  -5  11   3      448.90      461.35     92.78 o 
  -4  11   3     2654.87     2671.38    139.35 o 
  -3  11   3     6640.12     6618.67    238.30 o 
  -2  11   3       32.25        9.05     49.49 o 
  -1  11   3     6353.88     6513.25    172.54 o 
   0  11   3     2386.80     2643.87    138.86 o 
   1  11   3     2861.39     2718.88    102.19 o 
   2  11   3     7347.51     7086.54    266.10 o 
   3  11   3      337.71      267.29     87.20 o 
   4  11   3     3518.09     3557.21    270.98 o 
   5  11   3      889.12      982.90    170.58 o 
   6  11   3        9.64       44.02    133.23 o 
   7  11   3     1281.41     1322.56    233.60 o 
   8  11   3       74.74      238.01    161.04 o 
   9  11   3      480.62      475.95    213.17 o 
  -9  12   3      106.71       87.71    130.62 o 
  -8  12   3      519.30      379.33    244.82 o 
  -7  12   3     1246.89     1413.04    226.84 o 
  -6  12   3       41.56       11.63     91.44 o 
  -5  12   3     2944.47     2905.60    153.98 o 
  -4  12   3     1622.34     1585.27    107.75 o 
  -3  12   3     1511.85     1555.53    154.69 o 
  -2  12   3     4419.38     4470.20    177.15 o 
  -1  12   3      841.30     1067.32     78.67 o 
   0  12   3     4593.68     4608.48    208.17 o 
   1  12   3     3409.15     3586.67    130.93 o 
   2  12   3       38.56       20.27     59.73 o 
   3  12   3     3246.39     2927.75    200.41 o 
   4  12   3     1100.50     1386.88    167.28 o 
   5  12   3      944.34      807.94    171.96 o 
   6  12   3     1776.72     1968.04    237.71 o 
   7  12   3      308.82      285.94    146.55 o 
   8  12   3     1027.03     1098.66    222.88 o 
   9  12   3      225.11      160.71    166.51 o 
  -9  13   3      669.66      517.03    177.31 o 
  -8  13   3      660.07      438.09    175.00 o 
  -7  13   3      412.41      408.42    133.33 o 
  -6  13   3     1277.58     1150.68    152.58 o 
  -5  13   3      448.44      397.61     74.82 o 
  -4  13   3     2045.28     2092.87    121.11 o 
  -3  13   3     4097.33     4156.53    252.61 o 
  -2  13   3      158.71      174.52     51.27 o 
  -1  13   3     2307.55     2195.10    122.36 o 
   0  13   3      718.59      652.01    131.86 o 
   1  13   3     1134.88     1095.32     86.41 o 
   2  13   3     4048.06     4038.81    199.24 o 
   3  13   3      234.76      266.78     92.28 o 
   4  13   3     3510.56     3270.27    258.73 o 
   5  13   3      904.96      877.67    168.69 o 
   6  13   3       59.55      169.02    127.12 o 
   7  13   3     1334.65     1307.03    215.72 o 
   8  13   3      189.26      120.87    176.83 o 
   9  13   3      381.53      578.06    235.91 o 
  -9  14   3      119.91       90.65    132.46 o 
  -8  14   3      440.97      666.72    340.13 o 
  -7  14   3     1119.57     1297.01    145.80 o 
  -6  14   3      153.64      103.56     68.99 o 
  -5  14   3     1862.41     1747.90    235.06 o 
  -4  14   3     1074.73     1094.53     74.84 o 
  -3  14   3      680.49      920.23    115.43 o 
  -2  14   3     3181.20     3422.09    139.81 o 
  -1  14   3       19.68       59.87     56.42 o 
   0  14   3     3235.48     3506.21    205.88 o 
   1  14   3     3081.45     3479.99    404.53 o 
   2  14   3      396.55      333.52     87.24 o 
   3  14   3     2300.63     2512.87    145.07 o 
   4  14   3      815.82      834.79    159.92 o 
   5  14   3      681.64      765.49    146.49 o 
   6  14   3     1661.99     1822.04    213.05 o 
   7  14   3       33.02      -21.27    116.87 o 
   8  14   3      596.57      417.64    189.89 o 
  -8  15   3      381.31      481.61    325.01 o 
  -7  15   3       94.81       98.13     86.65 o 
  -6  15   3     1217.38     1324.14    377.16 o 
  -5  15   3       42.13       14.29     50.35 o 
  -4  15   3     1807.40     2084.31    280.66 o 
  -3  15   3     2282.89     2573.04    273.23 o 
  -2  15   3       26.18       -2.98     56.38 o 
  -1  15   3     1204.27     1500.53    123.90 o 
   0  15   3      114.65      175.38     82.55 o 
   1  15   3      603.88      690.31    124.67 o 
   2  15   3     1719.53     1834.31    127.60 o 
   3  15   3      206.21      100.48     81.24 o 
   4  15   3     3199.50     3401.84    338.92 o 
   5  15   3      846.58      638.09    149.16 o 
   6  15   3       50.10      -17.62    111.33 o 
   7  15   3     1121.78      927.55    201.17 o 
   8  15   3       28.35      -19.76    275.32 o 
  -8  16   3      557.63      416.73    125.08 o 
  -7  16   3      782.00      713.93    139.28 o 
  -6  16   3       59.07       11.80     57.76 o 
  -5  16   3     1181.42     1210.65    143.49 o 
  -4  16   3      728.27      593.06    118.72 o 
  -3  16   3      921.12     1010.55    116.92 o 
  -2  16   3     1985.24     2079.57    123.54 o 
  -1  16   3      201.29      223.03     66.25 o 
   0  16   3     1582.30     1936.81    118.92 o 
   1  16   3     1071.35      934.16    137.12 o 
   2  16   3       54.06       67.28     60.45 o 
   3  16   3     2086.52     2182.98    163.23 o 
   4  16   3      143.58      134.89     78.73 o 
   5  16   3      282.40      244.32    115.59 o 
   6  16   3      654.74      467.76    211.40 o 
   7  16   3       23.70       41.66    117.34 o 
   8  16   3      398.05      692.17    197.71 o 
  -7  17   3      152.85       43.93     76.96 o 
  -6  17   3      896.68      837.17    100.01 o 
  -5  17   3        6.04      -43.65     33.26 o 
  -4  17   3     1170.52     1215.08    122.77 o 
  -3  17   3      933.22     1036.16     91.19 o 
  -2  17   3       42.13       76.85     63.33 o 
  -1  17   3     1177.61     1365.15    101.92 o 
   0  17   3      398.65      412.14     72.44 o 
   1  17   3      635.31      635.80    143.71 o 
   2  17   3     1310.32     1220.61    102.60 o 
   3  17   3       41.67       90.83     76.64 o 
   4  17   3      479.76      326.63    113.25 o 
   5  17   3      399.16      321.58    136.08 o 
   6  17   3      171.50       64.77    115.71 o 
   7  17   3      416.63      249.59    149.03 o 
  -7  18   3      641.86      585.29    252.18 o 
  -6  18   3       47.15       -7.15     57.05 o 
  -5  18   3      728.73      671.89    186.11 o 
  -4  18   3      748.67      546.30    101.65 o 
  -3  18   3      260.28      366.51     78.38 o 
  -2  18   3     1227.30     1465.28    122.51 o 
  -1  18   3       11.25       38.92     53.14 o 
   0  18   3     1631.03     1579.86    141.18 o 
   1  18   3     1170.96     1435.09    203.75 o 
   2  18   3      212.64      203.08     53.92 o 
   3  18   3     2286.72     2394.14    158.12 o 
   4  18   3      106.74       66.35     76.47 o 
   5  18   3      273.54      235.56    110.24 o 
   6  18   3      624.78      421.59    157.64 o 
   7  18   3       25.07       34.79    134.72 o 
  -6  19   3      842.20      736.04    299.84 o 
  -5  19   3       14.57       51.81     93.33 o 
  -4  19   3     1037.43     1391.08    157.88 o 
  -3  19   3     1985.02     2022.53    139.15 o 
  -2  19   3        1.40       -5.17     61.15 o 
  -1  19   3     2131.83     2278.64    145.71 o 
   0  19   3      277.23      192.71     70.77 o 
   1  19   3      961.46      885.19    143.45 o 
   2  19   3     1311.71     1290.91    148.37 o 
   3  19   3       52.37      105.67     73.28 o 
   4  19   3     1296.55     1022.28    281.06 o 
   5  19   3      380.51      137.51    115.64 o 
   6  19   3       57.95       19.51    114.07 o 
  -6  20   3       19.15      212.16     98.57 o 
  -5  20   3     1082.47      977.74    143.53 o 
  -4  20   3      721.09      555.55     94.50 o 
  -3  20   3      642.98      860.37    136.04 o 
  -2  20   3     2170.45     2393.24    154.93 o 
  -1  20   3       30.62       30.48     56.53 o 
   0  20   3     1879.09     2105.32    123.37 o 
   1  20   3      802.34      840.73    117.92 o 
   2  20   3      137.20      207.63    101.96 o 
   3  20   3     1862.72     1730.30    126.43 o 
   4  20   3       80.00        8.52     67.03 o 
   5  20   3      540.48      377.18    153.31 o 
   6  20   3      632.90      395.01    137.45 o 
  -5  21   3       23.27       71.73     67.61 o 
  -4  21   3     1061.04      824.10    102.76 o 
  -3  21   3     1421.90     1398.55    128.80 o 
  -2  21   3      170.67      144.07     73.69 o 
  -1  21   3     2121.27     2451.67    158.02 o 
   0  21   3      204.92      127.15     63.23 o 
   1  21   3     1053.65     1173.11    129.39 o 
   2  21   3     1863.37     1991.85    171.99 o 
   3  21   3       98.45        5.67     36.54 o 
   4  21   3      781.40      323.52    152.80 o 
   5  21   3      322.48      200.07    109.46 o 
  -4  22   3      239.50      225.10     88.60 o 
  -3  22   3      385.27      356.86     91.09 o 
  -2  22   3     1009.40     1023.90    115.35 o 
  -1  22   3        2.40       20.50     54.67 o 
   0  22   3      925.35     1059.86    111.93 o 
   1  22   3      610.52      504.37    117.28 o 
   2  22   3       38.50      -10.58     53.10 o 
   3  22   3     1246.08      368.95    308.25 o 
   4  22   3      129.63       12.69     78.18 o 
  -3  23   3      601.31      552.24    107.42 o 
  -2  23   3       28.16      126.45     66.20 o 
  -1  23   3      817.44     1068.34    108.53 o 
   0  23   3      277.32      154.73     74.60 o 
   1  23   3      276.35      172.00     70.23 o 
   2  23   3     1117.35      834.66    307.27 o 
   3  23   3       23.37       -1.07    153.32 o 
  -1  24   3       57.16      114.66    276.59 o 
   0  24   3      341.23      152.61    178.09 o 
   1  24   3      227.96      101.38    162.11 o 
   4 -22   4      555.09      538.12    284.61 o 
  -5 -21   4      803.66     1300.38    374.98 o 
   3 -21   4     1441.65     1238.49    342.66 o 
   4 -21   4       60.54       59.15    142.47 o 
   5 -21   4      344.47      311.09    126.96 o 
  -6 -20   4      637.40      557.24    400.81 o 
  -5 -20   4       37.95      249.98    266.91 o 
   3 -20   4      244.64      371.68    209.42 o 
   4 -20   4      565.26      635.71    126.21 o 
   5 -20   4      171.32      127.09     65.97 o 
  -6 -19   4      171.55      588.90    310.67 o 
  -5 -19   4      802.41     1143.73    356.18 o 
  -4 -19   4       53.51      -83.44    162.15 o 
   2 -19   4      572.32      615.51    139.83 o 
   3 -19   4     1597.30     2110.14    327.93 o 
   4 -19   4       57.37       53.06     54.39 o 
   5 -19   4      794.59      957.17    101.55 o 
   6 -19   4      336.36      421.91     95.48 o 
  -7 -18   4      501.42      795.47    379.37 o 
  -6 -18   4      725.27     1360.74    379.04 o 
  -5 -18   4      250.93     -100.26    274.94 o 
  -4 -18   4     1901.20     1240.80    443.79 o 
   2 -18   4      535.13      796.79    203.37 o 
   3 -18   4      460.77      435.85     85.10 o 
   4 -18   4     1055.84     1031.77     94.37 o 
   5 -18   4      107.20       91.35    104.89 o 
   6 -18   4      397.42      372.57    115.90 o 
   7 -18   4      420.04      367.69    115.06 o 
  -7 -17   4      343.28      219.39    202.44 o 
  -6 -17   4      276.30      288.19    135.71 o 
  -5 -17   4      937.86      737.20    351.56 o 
  -4 -17   4       49.19     -155.88    228.99 o 
   2 -17   4      925.23     1114.38    229.54 o 
   3 -17   4     1371.45     1488.20     99.60 o 
   4 -17   4      194.18      229.00     94.45 o 
   5 -17   4      424.63      469.87    106.33 o 
   6 -17   4      378.42      298.02    101.04 o 
   7 -17   4      211.11      286.78    221.35 o 
  -8 -16   4       87.98      249.91    338.86 o 
  -7 -16   4      304.72      119.99    154.73 o 
  -6 -16   4      988.86      936.05    137.88 o 
  -5 -16   4       98.48      115.08     70.59 o 
  -4 -16   4     2182.05     2365.95    287.58 o 
  -3 -16   4      794.22      821.30    205.68 o 
   2 -16   4     1051.35      917.19    167.66 o 
   3 -16   4      110.41      190.11     68.91 o 
   4 -16   4     1046.42     1129.26    101.91 o 
   5 -16   4      237.12      116.43     90.41 o 
   6 -16   4      465.58      282.84    104.30 o 
   7 -16   4      518.21      486.10    125.60 o 
  -8 -15   4      745.51      349.84    226.91 o 
  -7 -15   4      609.07      359.48    179.27 o 
  -6 -15   4       82.15       73.50     89.44 o 
  -5 -15   4     1213.01     1186.02    144.86 o 
  -4 -15   4      242.60      172.60    153.35 o 
  -3 -15   4     1892.21     1680.09    394.11 o 
   1 -15   4      266.62      484.69    158.52 o 
   2 -15   4     1032.64     1130.19     84.86 o 
   3 -15   4     2048.09     2064.02    139.00 o 
   4 -15   4       34.67       39.77     62.74 o 
   5 -15   4      714.41      690.29    108.59 o 
   6 -15   4     1041.50      909.88    123.40 o 
   7 -15   4       79.30       -4.98     96.43 o 
   8 -15   4      356.19      568.32    258.30 o 
  -8 -14   4      415.60      366.63    175.98 o 
  -7 -14   4      236.87      216.22    138.17 o 
  -6 -14   4      969.63      802.18    192.29 o 
  -5 -14   4        2.65      -32.04     75.59 o 
  -4 -14   4     1923.18     2097.76    153.06 o 
  -3 -14   4     1969.18     2427.95    391.69 o 
   1 -14   4     1991.38     2012.19    245.48 o 
   2 -14   4     3321.06     3351.48    137.70 o 
   3 -14   4      161.71      125.42     72.58 o 
   4 -14   4     2970.88     2915.25    169.00 o 
   5 -14   4      347.61      258.88     94.35 o 
   6 -14   4      286.78      302.59    114.21 o 
   7 -14   4     1049.88      697.26    147.67 o 
   8 -14   4       74.83      -68.69    102.73 o 
  -9 -13   4       28.23      249.28    131.58 o 
  -8 -13   4     1099.01     1304.42    187.25 o 
  -7 -13   4      912.08      666.62    189.86 o 
  -6 -13   4      245.47      201.61    108.23 o 
  -5 -13   4     1796.49     1639.45    198.26 o 
  -4 -13   4      415.35      403.45    147.09 o 
  -3 -13   4     2093.67     1970.68     90.18 o 
   1 -13   4     1525.14     1494.43    108.17 o 
   2 -13   4     1042.37     1160.04    148.54 o 
   3 -13   4     2611.81     2627.40    145.69 o 
   4 -13   4      122.41      150.00     83.12 o 
   5 -13   4     1284.65     1385.00    181.83 o 
   6 -13   4     1791.82     1861.53    168.33 o 
   7 -13   4      328.63      294.84    131.21 o 
   8 -13   4      582.61      688.21    131.68 o 
   9 -13   4       75.76      -53.01    132.61 o 
  -9 -12   4      800.76      965.47    185.35 o 
  -8 -12   4      129.17       62.46    119.41 o 
  -7 -12   4      730.27      656.15    105.25 o 
  -6 -12   4     1084.76     1018.88    209.64 o 
  -5 -12   4       96.15       50.82    119.79 o 
  -4 -12   4     3566.26     3709.56    242.05 o 
  -3 -12   4     2165.90     2162.79    136.54 o 
  -2 -12   4      542.49      562.63    139.50 o 
   1 -12   4     3188.54     3298.50    109.02 o 
   2 -12   4     3143.15     3056.35    141.98 o 
   3 -12   4      513.56      529.37     82.90 o 
   4 -12   4     3116.39     3085.40    188.41 o 
   5 -12   4      274.71      268.95     93.63 o 
   6 -12   4      502.36      498.38    123.03 o 
   7 -12   4     1345.03     1587.40    198.53 o 
   8 -12   4       58.90     -178.95    126.71 o 
   9 -12   4      618.08      814.59    214.31 o 
  -9 -11   4      101.13       90.72    144.20 o 
  -8 -11   4     1000.16      798.38    180.02 o 
  -7 -11   4     1054.57      850.13    159.94 o 
  -6 -11   4      585.08      439.48    146.43 o 
  -5 -11   4     2966.09     3134.53    233.78 o 
  -4 -11   4      206.85      159.84    124.61 o 
  -3 -11   4     3655.28     3653.05    175.97 o 
  -2 -11   4     2813.64     2570.27    134.44 o 
   1 -11   4     1660.28     1697.70    171.49 o 
   2 -11   4     1203.91     1396.52    140.40 o 
   3 -11   4     4075.00     4229.74    188.75 o 
   4 -11   4      177.01      215.00     88.11 o 
   5 -11   4     1258.62     1382.81    159.91 o 
   6 -11   4     1505.68     1563.28    174.50 o 
   7 -11   4      779.40      792.31    151.34 o 
   8 -11   4      616.49      575.56    164.62 o 
   9 -11   4       31.58       38.85    221.29 o 
 -10 -10   4       52.13      135.17    144.35 o 
  -9 -10   4      988.82     1030.96    227.60 o 
  -8 -10   4      304.99      223.53    103.18 o 
  -7 -10   4     1041.77      968.02    138.39 o 
  -6 -10   4      976.59     1221.59    146.14 o 
  -5 -10   4      612.53      660.09    165.99 o 
  -4 -10   4     4243.94     4288.77    553.51 o 
  -3 -10   4     1626.42     1718.48    102.94 o 
  -2 -10   4     4254.19     4119.36    152.10 o 
  -1 -10   4     3141.75     2956.13     56.89 o 
   0 -10   4      512.84      475.24     57.60 o 
   1 -10   4     5306.02     5120.70    171.45 o 
   2 -10   4     1620.46     1654.29    115.28 o 
   3 -10   4     1691.81     1762.67    129.10 o 
   4 -10   4     3270.00     3166.63    199.29 o 
   5 -10   4      131.82      221.09    112.19 o 
   6 -10   4      665.05      650.51    127.27 o 
   7 -10   4      941.61      806.83    129.69 o 
   8 -10   4       81.98       71.86    130.45 o 
   9 -10   4      322.74      212.05    149.83 o 
 -10  -9   4      446.80      669.52    161.91 o 
  -9  -9   4       33.39       88.38    126.88 o 
  -8  -9   4     1465.46     1349.57    197.29 o 
  -7  -9   4     1143.21     1115.43    131.57 o 
  -6  -9   4      580.68      741.79    136.62 o 
  -5  -9   4     3771.87     4016.82    295.66 o 
  -4  -9   4      448.46      596.67    101.67 o 
  -3  -9   4     4487.03     4102.72    196.26 o 
  -2  -9   4     5230.01     5021.08    124.71 o 
  -1  -9   4      840.36      849.85     39.80 o 
   0  -9   4     2968.28     2674.63    112.99 o 
   1  -9   4       92.93       91.95     45.57 o 
   2  -9   4     3077.91     2837.39    129.33 o 
   3  -9   4     3746.77     3532.53    180.23 o 
   4  -9   4      262.92      241.55     97.93 o 
   5  -9   4     2250.71     2254.22    205.95 o 
   6  -9   4      934.63      947.12    167.16 o 
   7  -9   4      488.20      505.10    145.14 o 
   8  -9   4      509.56      507.81    139.95 o 
   9  -9   4       26.83      131.27    233.49 o 
 -10  -8   4      110.78      204.59    207.26 o 
  -9  -8   4     1078.75     1342.01    327.87 o 
  -8  -8   4      263.99      334.67    137.11 o 
  -7  -8   4     1349.37     1475.53    175.06 o 
  -6  -8   4     2153.36     2243.35    189.55 o 
  -5  -8   4      242.91      305.86     94.23 o 
  -4  -8   4     8554.24     7579.15   1040.01 o 
  -3  -8   4      742.74      745.02     81.24 o 
  -2  -8   4     4602.38     4536.49    115.27 o 
  -1  -8   4    12241.82    12312.35    273.45 o 
   0  -8   4      118.50      262.24    124.02 o 
   1  -8   4    12567.43    12842.27    357.93 o 
   2  -8   4     4002.87     4214.81    166.75 o 
   3  -8   4      704.13      553.54     90.74 o 
   4  -8   4     4649.58     4364.54    472.95 o 
   5  -8   4      209.22      270.51    118.21 o 
   6  -8   4      684.66      781.83    163.08 o 
   7  -8   4     1024.58      816.71    335.08 o 
   8  -8   4      176.78       72.97    141.02 o 
   9  -8   4      342.00      207.77    131.85 o 
  10  -8   4       50.08      334.32    197.59 o 
 -10  -7   4      611.89     1318.95    231.56 o 
  -9  -7   4       16.20       -9.75    126.92 o 
  -8  -7   4     1282.93     1197.80    187.46 o 
  -7  -7   4      951.64     1052.12    160.16 o 
  -6  -7   4      603.85      627.28    127.35 o 
  -5  -7   4     4581.36     4487.41    219.79 o 
  -4  -7   4     1159.64     1349.29    155.77 o 
  -3  -7   4     5864.80     5788.39    214.30 o 
  -2  -7   4    15834.79    16107.69    498.40 o 
  -1  -7   4      462.65      469.30     88.50 o 
   0  -7   4    10937.17    10232.29    227.99 o 
   1  -7   4     5686.32     5653.05    189.42 o 
   2  -7   4     7216.65     7364.27    244.37 o 
   3  -7   4     7670.16     7677.14    286.68 o 
   4  -7   4      207.49      195.70     93.16 o 
   5  -7   4     2592.80     2798.70    189.08 o 
   6  -7   4     1262.50     1442.19    167.96 o 
   7  -7   4      279.50      316.95    125.65 o 
   8  -7   4     1122.99     1281.56    229.70 o 
   9  -7   4       21.60       18.60    113.77 o 
  10  -7   4      284.13      223.58    175.96 o 
 -10  -6   4      190.20      113.85    118.31 o 
  -9  -6   4     1149.28     1013.73    154.93 o 
  -8  -6   4      439.34      414.84    114.17 o 
  -7  -6   4     1621.50     1715.19    189.35 o 
  -6  -6   4     2658.82     2626.43    195.88 o 
  -5  -6   4       75.94       53.01     72.42 o 
  -4  -6   4     6851.45     7057.76    299.71 o 
  -3  -6   4     9080.68     9364.65    444.73 o 
  -2  -6   4     2110.51     1964.33     96.59 o 
  -1  -6   4    17036.56    14598.72    548.78 o 
   0  -6   4     4911.79     5035.67    222.08 o 
   1  -6   4     3524.96     3481.77    150.20 o 
   2  -6   4     9136.25     8520.97    519.17 o 
   3  -6   4      590.44      537.55     95.80 o 
   4  -6   4     5377.02     5171.13    229.15 o 
   5  -6   4     2381.69     2701.98    268.36 o 
   6  -6   4      949.30      563.37    257.07 o 
   7  -6   4     2386.70     2413.27    236.63 o 
   8  -6   4       17.08      -93.35    112.91 o 
   9  -6   4      387.65      249.98    135.34 o 
  10  -6   4      187.20       68.13     96.86 o 
 -10  -5   4      876.65      987.07    214.18 o 
  -9  -5   4       54.83       74.53    127.35 o 
  -8  -5   4     1021.86      998.54    168.62 o 
  -7  -5   4      703.48      690.92    117.89 o 
  -6  -5   4      280.38      232.91     84.73 o 
  -5  -5   4     4705.85     4843.45    197.82 o 
  -4  -5   4     1484.43     1533.10    137.22 o 
  -3  -5   4     3423.20     3427.70    185.07 o 
  -2  -5   4     8169.34     8240.68    277.76 o 
  -1  -5   4     2032.87     2345.06    143.02 o 
   0  -5   4     5268.39     5164.95    158.73 o 
   1  -5   4     7512.12     7536.19    245.12 o 
   2  -5   4     5526.82     5487.52    177.51 o 
   3  -5   4    12551.05    12576.95    550.15 o 
   4  -5   4      117.62      180.50    113.76 o 
   5  -5   4     3446.87     3367.24    209.72 o 
   6  -5   4     1452.00     1559.44    257.90 o 
   7  -5   4      123.45      107.55    132.07 o 
   8  -5   4     1670.07     1354.62    266.43 o 
   9  -5   4       68.81      -65.26    129.81 o 
  10  -5   4      286.24        8.81    152.93 o 
 -10  -4   4       63.57        3.36    131.80 o 
  -9  -4   4     1315.91     1810.02    462.80 o 
  -8  -4   4      486.08      391.19    135.63 o 
  -7  -4   4      987.42     1053.89    162.13 o 
  -6  -4   4     2269.11     2378.61    155.31 o 
  -5  -4   4       26.08       66.86     71.41 o 
  -4  -4   4     2571.80     2423.91    116.20 o 
  -3  -4   4     3356.91     3819.77    258.89 o 
  -2  -4   4     1384.44     1186.20     82.17 o 
  -1  -4   4    11982.97    11710.59    474.25 o 
   0  -4   4      989.51      935.79     55.51 o 
   1  -4   4     2065.86     1924.49    138.84 o 
   2  -4   4     3727.46     3754.93    219.97 o 
   3  -4   4       64.98       40.20     96.07 o 
   4  -4   4     6059.16     6078.74    356.48 o 
   5  -4   4     1665.67     2089.17    587.81 o 
   6  -4   4     1157.23     1524.10    195.30 o 
   7  -4   4     2101.76     2447.17    343.13 o 
   8  -4   4       35.55       34.80    157.05 o 
   9  -4   4      625.03      269.04    225.20 o 
  10  -4   4      161.96      244.17    227.78 o 
 -10  -3   4      698.74      851.51    411.98 o 
  -9  -3   4      130.31      124.74    128.44 o 
  -8  -3   4     1122.86     1228.14    180.48 o 
  -7  -3   4     1166.88     1333.23    177.52 o 
  -6  -3   4      924.15      855.23    134.53 o 
  -5  -3   4     3914.11     3735.95    187.86 o 
  -4  -3   4      466.65      411.37     79.99 o 
  -3  -3   4     3906.45     4035.72    169.19 o 
  -2  -3   4     4534.46     4371.39    195.95 o 
  -1  -3   4      618.80      610.67    106.19 o 
   0  -3   4     3738.74     3178.20    195.02 o 
   1  -3   4     2615.72     2262.03    166.84 o 
   2  -3   4     8201.40     8008.89    377.18 o 
   3  -3   4     6839.49     6899.20    356.74 o 
   4  -3   4      747.85      850.49    232.62 o 
   5  -3   4     2055.72     2121.48    262.36 o 
   6  -3   4     1318.92     1249.28    235.32 o 
   7  -3   4      230.10      114.68    136.39 o 
   8  -3   4     1527.08     1531.67    291.57 o 
   9  -3   4       57.09       48.28    174.14 o 
  10  -3   4      298.43      109.77    205.15 o 
 -10  -2   4      110.71      269.62    210.13 o 
  -9  -2   4     1372.91     1503.79    178.73 o 
  -8  -2   4      371.20      313.07    139.04 o 
  -7  -2   4     1424.22     1427.74    176.99 o 
  -6  -2   4     2645.62     2887.02    200.52 o 
  -5  -2   4      270.81      341.29     69.14 o 
  -4  -2   4     6675.97     6268.22    193.24 o 
  -3  -2   4     2749.31     2490.20    147.80 o 
  -2  -2   4     2888.21     2728.47    117.81 o 
  -1  -2   4     6048.23     5512.42    215.91 o 
   0  -2   4      784.23      943.42    116.16 o 
   1  -2   4     2490.06     2475.24    182.16 o 
   2  -2   4     2815.30     2944.79    217.57 o 
   3  -2   4     4058.65     4226.47    281.20 o 
   4  -2   4     2775.99     2739.47    240.91 o 
   5  -2   4      829.34     1108.74    200.19 o 
   6  -2   4     1335.72     1468.42    260.59 o 
   7  -2   4     1215.76     1683.51    235.37 o 
   8  -2   4      105.75       54.78    134.59 o 
   9  -2   4      982.40      380.43    383.88 o 
  10  -2   4       62.27       50.60    125.70 o 
 -11  -1   4      520.61      330.88    213.74 o 
 -10  -1   4     1056.41      795.61    417.23 o 
  -9  -1   4       67.70      -28.65     92.25 o 
  -8  -1   4     2268.64     2517.72    173.72 o 
  -7  -1   4      869.80      959.91    114.09 o 
  -6  -1   4     2506.44     2537.26    185.06 o 
  -5  -1   4     5792.14     5111.82    436.60 o 
  -4  -1   4       25.43        0.57     39.02 o 
  -3  -1   4    10148.51     9718.38    308.49 o 
  -2  -1   4     8488.47     8460.56    258.90 o 
  -1  -1   4     3318.24     3075.45    239.32 o 
   0  -1   4     8929.59     8301.65    364.06 o 
   1  -1   4      485.01      517.62     81.39 o 
   2  -1   4     7988.49     7640.06    390.83 o 
   3  -1   4     4183.07     3975.71    279.16 o 
   4  -1   4     1159.29     1629.51    152.75 o 
   5  -1   4     2915.52     3254.87    298.47 o 
   6  -1   4      895.18     1003.29    179.20 o 
   7  -1   4      170.03      320.96    197.08 o 
   8  -1   4     1537.30     1672.03    320.45 o 
   9  -1   4       64.09      -28.13    170.96 o 
  10  -1   4      226.43      307.05    302.75 o 
 -11   0   4      293.52      539.54    414.55 o 
 -10   0   4      200.54      102.65     99.29 o 
  -9   0   4     1963.50     2288.20    178.09 o 
  -8   0   4      336.66      241.37    180.61 o 
  -7   0   4     1823.52     2094.38    543.50 o 
  -6   0   4     3930.43     3997.56    277.53 o 
  -5   0   4      176.41      182.90     65.27 o 
  -4   0   4     6924.83     7138.31    239.68 o 
  -3   0   4      875.81      821.33    117.30 o 
  -2   0   4     5752.61     5586.07    184.36 o 
  -1   0   4     9268.30     8874.56    251.40 o 
   0   0   4      150.53      102.03     89.26 o 
   1   0   4     2919.25     2578.02    202.70 o 
   2   0   4     2651.39     2426.89    204.31 o 
   3   0   4    11724.20    11696.53    468.63 o 
   4   0   4     5800.03     5865.06    379.22 o 
   5   0   4       21.57       13.57     89.81 o 
   6   0   4     1606.87     2333.94    511.68 o 
   7   0   4     2943.68     3297.79    407.36 o 
   8   0   4        0.05      -52.16    125.94 o 
   9   0   4      486.04      515.27    330.45 o 
  10   0   4      141.91       39.52    194.29 o 
 -11   1   4      515.32      417.44    239.18 o 
 -10   1   4     1038.54     1022.69    391.91 o 
  -9   1   4       68.97       30.44    142.09 o 
  -8   1   4     2235.48     2543.46    427.20 o 
  -7   1   4      792.90      851.31    186.50 o 
  -6   1   4     2380.62     2202.01    209.12 o 
  -5   1   4     5889.34     6087.60    234.23 o 
  -4   1   4       19.38       55.32     65.65 o 
  -3   1   4     9962.17     9677.05    229.17 o 
  -2   1   4     8257.49     7828.03    202.42 o 
  -1   1   4     3154.70     3137.26    125.65 o 
   0   1   4     9122.47     8862.67    367.89 o 
   1   1   4      233.35      211.07    114.17 o 
   2   1   4     7996.52     7562.09    324.07 o 
   3   1   4     4447.34     4280.35    279.53 o 
   4   1   4     1154.48     1500.16    201.94 o 
   5   1   4     2949.68     2974.96    306.13 o 
   6   1   4      664.61      834.45    171.93 o 
   7   1   4      200.89      234.35    143.29 o 
   8   1   4     1512.53     1883.81    326.17 o 
   9   1   4       37.02        0.47    175.63 o 
  10   1   4      214.08     -135.61    199.93 o 
 -10   2   4       88.45     -126.63    139.70 o 
  -9   2   4     1396.44      789.05    543.72 o 
  -8   2   4      415.08      419.58    157.50 o 
  -7   2   4     1299.40     1345.67    202.00 o 
  -6   2   4     2571.52     2674.59    228.45 o 
  -5   2   4      242.47      335.07     98.61 o 
  -4   2   4     6186.79     6221.00    257.56 o 
  -3   2   4     3034.78     2991.94    108.41 o 
  -2   2   4     2759.20     2548.59     93.22 o 
  -1   2   4     6029.11     6029.47    245.61 o 
   0   2   4      742.67      837.38     92.25 o 
   1   2   4     2437.12     2430.91    231.96 o 
   2   2   4     3082.16     3033.37    226.67 o 
   3   2   4     4066.88     4131.83    228.42 o 
   4   2   4     2529.67     2309.15    189.46 o 
   5   2   4      807.90      976.56    206.43 o 
   6   2   4     1275.88     1482.92    271.70 o 
   7   2   4     1088.11     1226.23    287.46 o 
   8   2   4       98.64      113.59    137.89 o 
   9   2   4     1074.31      410.75    354.15 o 
  10   2   4       67.06      104.36    200.78 o 
 -10   3   4      606.88      793.98    261.42 o 
  -9   3   4      135.24        0.67    123.45 o 
  -8   3   4     1069.10     1173.53    247.51 o 
  -7   3   4     1279.69     1482.70    202.38 o 
  -6   3   4      759.02      959.38     97.87 o 
  -5   3   4     3568.40     3411.08    210.84 o 
  -4   3   4      612.72      781.66    100.59 o 
  -3   3   4     3689.93     3749.88    110.05 o 
  -2   3   4     4383.46     4460.15    180.74 o 
  -1   3   4      689.19      706.47     87.98 o 
   0   3   4     3560.96     3480.98    177.37 o 
   1   3   4     2567.06     2264.73    166.53 o 
   2   3   4     8738.30     8832.93    389.98 o 
   3   3   4     6196.30     6050.77    399.55 o 
   4   3   4      711.47      870.87    125.04 o 
   5   3   4     2477.15     2437.74    276.09 o 
   6   3   4     1341.94     1185.76    194.70 o 
   7   3   4      281.68      315.04    149.18 o 
   8   3   4     1526.79     1915.56    442.53 o 
   9   3   4       34.29       14.05    141.65 o 
  10   3   4      228.02      114.89    207.19 o 
 -10   4   4       41.55      -12.92    151.83 o 
  -9   4   4     1306.94     1072.83    610.23 o 
  -8   4   4      505.40      397.35    127.39 o 
  -7   4   4      837.28      923.06    142.84 o 
  -6   4   4     2206.12     2663.04    212.17 o 
  -5   4   4       29.58       26.63     78.71 o 
  -4   4   4     2776.58     2676.65    122.65 o 
  -3   4   4     3645.46     3696.10    190.79 o 
  -2   4   4     1173.54     1128.81    104.10 o 
  -1   4   4    11745.94    11428.21    221.73 o 
   0   4   4      972.90      933.90     96.91 o 
   1   4   4     1972.44     1690.78    117.09 o 
   2   4   4     4180.91     3818.39    189.71 o 
   3   4   4       27.43       44.28    101.76 o 
   4   4   4     5824.98     5747.88    379.83 o 
   5   4   4     1626.86     1494.45    187.19 o 
   6   4   4     1073.08     1247.32    257.83 o 
   7   4   4     2000.09     2565.35    531.14 o 
   8   4   4       30.78     -115.88    158.05 o 
   9   4   4      672.09      299.43    342.11 o 
  10   4   4      169.61      423.28    450.56 o 
 -10   5   4      767.75      892.12    245.95 o 
  -9   5   4       58.51       36.99    145.64 o 
  -8   5   4     1073.35     1040.30    188.70 o 
  -7   5   4      718.83      676.80    159.78 o 
  -6   5   4      220.26      164.64    108.78 o 
  -5   5   4     4746.54     4774.44    248.41 o 
  -4   5   4     1509.87     1508.26    115.41 o 
  -3   5   4     3412.59     3223.65    206.73 o 
  -2   5   4     8573.05     8852.09    306.05 o 
  -1   5   4     1957.53     2052.78    110.40 o 
   0   5   4     5105.20     5083.14    231.67 o 
   1   5   4     7080.05     6897.14    292.80 o 
   2   5   4     5500.54     5473.26    280.05 o 
   3   5   4    11856.97    11947.80    564.54 o 
   4   5   4      111.15      111.40    122.59 o 
   5   5   4     4013.50     3872.19    420.27 o 
   6   5   4     1316.39     1475.83    264.88 o 
   7   5   4       89.06      211.43    179.94 o 
   8   5   4     1747.89     1597.42    282.95 o 
   9   5   4       52.17      -40.85    181.22 o 
  10   5   4      278.61      285.48    253.12 o 
 -10   6   4      180.86      130.29    171.29 o 
  -9   6   4     1065.71      981.19    376.74 o 
  -8   6   4      442.70      567.69    150.93 o 
  -7   6   4     1511.56     1720.61    338.59 o 
  -6   6   4     2425.75     2549.83    206.96 o 
  -5   6   4       76.36        7.48     77.55 o 
  -4   6   4     6844.22     6839.81    216.00 o 
  -3   6   4     9039.98     8906.01    306.71 o 
  -2   6   4     2173.04     1889.97    135.57 o 
  -1   6   4    16701.09    16811.43    401.82 o 
   0   6   4     4863.20     5289.42    131.37 o 
   1   6   4     3471.72     3266.07    164.34 o 
   2   6   4    10122.75    10208.53    413.70 o 
   3   6   4      575.22      563.04    132.31 o 
   4   6   4     5292.58     4903.01    284.22 o 
   5   6   4     2408.77     2641.78    291.29 o 
   6   6   4     1001.72     1021.45    161.57 o 
   7   6   4     2275.71     2514.29    339.91 o 
   8   6   4       21.40       26.19    161.41 o 
   9   6   4      401.12      290.66    261.91 o 
  10   6   4      178.25      -69.05    127.47 o 
 -10   7   4      563.83      373.85    230.85 o 
  -9   7   4       11.97      -62.54    135.27 o 
  -8   7   4     1449.25     1570.19    230.97 o 
  -7   7   4      970.09     1041.01    169.90 o 
  -6   7   4      553.76      682.80    128.34 o 
  -5   7   4     4184.95     4284.43    251.41 o 
  -4   7   4     1198.42     1044.15    198.92 o 
  -3   7   4     5723.97     5831.32    496.29 o 
  -2   7   4    15612.75    15986.76    570.75 o 
  -1   7   4      519.02      578.95     60.13 o 
   0   7   4    10624.04    10907.20    238.50 o 
   1   7   4     6056.63     6070.98    266.70 o 
   2   7   4     7241.29     7561.90    423.24 o 
   3   7   4     7537.79     7311.33    324.78 o 
   4   7   4      216.73      169.05     99.00 o 
   5   7   4     2891.79     2634.73    299.80 o 
   6   7   4     1185.90     1335.33    191.43 o 
   7   7   4      222.13      242.04    186.01 o 
   8   7   4     1260.59     1008.39    259.05 o 
   9   7   4       15.73      -22.70    117.50 o 
  10   7   4      314.88       29.18    145.07 o 
 -10   8   4      109.59      127.39    171.65 o 
  -9   8   4     1051.59      919.69    320.12 o 
  -8   8   4      262.27      336.12    138.39 o 
  -7   8   4     1221.79     1418.24    246.25 o 
  -6   8   4     2114.97     2285.21    220.83 o 
  -5   8   4      231.29      305.49     92.74 o 
  -4   8   4     8654.96     8259.13    263.36 o 
  -3   8   4      874.90      793.71    131.04 o 
  -2   8   4     4352.28     4413.16    220.91 o 
  -1   8   4    11779.85    11061.90    309.51 o 
   0   8   4       78.62      309.58    126.43 o 
   1   8   4    13144.88    13437.82    350.18 o 
   2   8   4     4064.10     4040.09    404.38 o 
   3   8   4      748.01      604.90    129.55 o 
   4   8   4     4848.37     4942.53    340.66 o 
   5   8   4      237.66      332.56    157.77 o 
   6   8   4      858.22      793.52    219.30 o 
   7   8   4     1011.64      983.55    170.56 o 
   8   8   4      190.13      234.82    171.19 o 
   9   8   4      405.26      352.43    263.95 o 
  10   8   4       31.50      464.49    392.29 o 
 -10   9   4      448.60      418.79    203.29 o 
  -9   9   4       32.95       28.48    133.16 o 
  -8   9   4     1635.53     1755.60    618.20 o 
  -7   9   4     1204.82     1391.35    170.45 o 
  -6   9   4      570.10      815.42    128.43 o 
  -5   9   4     3775.94     3650.76    172.83 o 
  -4   9   4      413.25      419.96     84.89 o 
  -3   9   4     4711.66     4412.40    234.37 o 
  -2   9   4     5481.62     5712.58    191.93 o 
  -1   9   4      781.77      795.70     77.39 o 
   0   9   4     2755.80     2997.13    109.14 o 
   1   9   4      249.13      295.95     59.83 o 
   2   9   4     2943.95     2858.27    242.78 o 
   3   9   4     3715.13     3671.24    248.17 o 
   4   9   4      273.50      350.25    137.63 o 
   5   9   4     2426.65     2679.67    278.59 o 
   6   9   4      955.57      882.68    225.48 o 
   7   9   4      419.14      387.12    140.80 o 
   8   9   4      563.14      421.84    148.63 o 
   9   9   4       24.40       25.47    125.07 o 
 -10  10   4       44.36       -9.81    151.42 o 
  -9  10   4      976.51     1223.25    668.22 o 
  -8  10   4      310.95      166.91    128.35 o 
  -7  10   4     1171.27     1267.43    201.56 o 
  -6  10   4      890.58     1058.35    160.01 o 
  -5  10   4      616.52      674.35    100.69 o 
  -4  10   4     4574.32     4447.55    177.45 o 
  -3  10   4     1754.73     1760.02    277.47 o 
  -2  10   4     4382.44     4438.05    163.17 o 
  -1  10   4     3177.93     3021.33    140.81 o 
   0  10   4      417.88      441.68    142.09 o 
   1  10   4     5581.02     5545.25    186.50 o 
   2  10   4     1784.05     1836.61    167.05 o 
   3  10   4     1652.61     1888.91    219.10 o 
   4  10   4     3179.05     3421.16    314.73 o 
   5  10   4      156.06      265.42    151.48 o 
   6  10   4      691.41     1006.08    285.93 o 
   7  10   4      847.35      816.76    156.71 o 
   8  10   4       91.68      161.10    119.90 o 
   9  10   4      344.68       74.63    135.08 o 
  -9  11   4       94.56      108.65    133.64 o 
  -8  11   4     1097.19     1365.29    465.89 o 
  -7  11   4     1097.43     1438.91    302.70 o 
  -6  11   4      584.11      595.25    105.35 o 
  -5  11   4     3140.03     3195.41    163.85 o 
  -4  11   4      144.61      149.32    114.02 o 
  -3  11   4     4057.83     3717.79    239.40 o 
  -2  11   4     2789.57     2839.74    120.04 o 
  -1  11   4       94.27       47.72     63.16 o 
   0  11   4     2406.18     2354.56    145.52 o 
   1  11   4     2006.96     1942.96    110.90 o 
   2  11   4     1093.76     1332.77    181.63 o 
   3  11   4     3850.27     3748.52    272.85 o 
   4  11   4      194.27      194.54    130.76 o 
   5  11   4     1259.52     1694.01    223.45 o 
   6  11   4     1374.64     1484.64    234.56 o 
   7  11   4      678.18      650.27    149.10 o 
   8  11   4      591.42      654.02    153.65 o 
   9  11   4       35.15      309.28    343.43 o 
  -9  12   4      844.24      669.20    264.61 o 
  -8  12   4      130.75      124.86    196.01 o 
  -7  12   4      920.23      985.51    298.46 o 
  -6  12   4     1017.56     1209.07    121.84 o 
  -5  12   4      107.49      103.48     59.82 o 
  -4  12   4     3750.23     3882.25    288.30 o 
  -3  12   4     2276.76     2430.47    299.01 o 
  -2  12   4      601.48      574.40     76.89 o 
  -1  12   4     5252.93     5612.36    218.52 o 
   0  12   4      472.53      582.04     95.71 o 
   1  12   4     3188.43     3229.17    141.02 o 
   2  12   4     3087.59     3137.96    177.97 o 
   3  12   4      414.41      431.46    124.51 o 
   4  12   4     3029.63     3176.96    274.25 o 
   5  12   4      301.70      375.02    147.26 o 
   6  12   4      403.13      551.02    168.57 o 
   7  12   4     1389.83     1399.21    186.68 o 
   8  12   4       57.59       -9.50    251.63 o 
   9  12   4      593.36     1035.65    254.04 o 
  -9  13   4       23.72       19.15    126.36 o 
  -8  13   4     1069.85      895.65    277.96 o 
  -7  13   4      947.96     1035.29    130.32 o 
  -6  13   4      194.33       47.35     79.57 o 
  -5  13   4     1692.38     1764.76    221.24 o 
  -4  13   4      371.11      323.81    129.61 o 
  -3  13   4     2151.03     2261.06    235.50 o 
  -2  13   4     4042.05     4236.62    170.09 o 
  -1  13   4      205.03      223.61     65.55 o 
   0  13   4     3404.11     3763.12    255.38 o 
   1  13   4     1526.69     1693.88    106.36 o 
   2  13   4     1095.15     1075.58    100.28 o 
   3  13   4     2634.06     2630.04    212.52 o 
   4  13   4      127.09      214.85    122.48 o 
   5  13   4     1249.12     1568.80    202.35 o 
   6  13   4     1784.18     1839.98    231.97 o 
   7  13   4      282.55      400.77    170.32 o 
   8  13   4      566.15      722.95    486.45 o 
   9  13   4       70.70      199.01    172.08 o 
  -8  14   4      423.48      466.16    182.32 o 
  -7  14   4      286.50      292.00     98.64 o 
  -6  14   4      928.49     1128.56    158.21 o 
  -5  14   4        3.18       10.94     54.66 o 
  -4  14   4     2066.60     2290.82    451.32 o 
  -3  14   4     1973.56     2011.76    154.54 o 
  -2  14   4      378.56      496.77     87.19 o 
  -1  14   4     1799.88     2113.88    130.45 o 
   0  14   4      111.53      112.12     89.37 o 
   1  14   4     2056.66     1998.23     88.95 o 
   2  14   4     3184.49     3273.41    181.43 o 
   3  14   4      139.06       70.03     70.59 o 
   4  14   4     2958.92     3407.12    246.45 o 
   5  14   4      312.63      290.33    125.80 o 
   6  14   4      198.93      233.59    142.60 o 
   7  14   4     1059.61      905.01    200.49 o 
   8  14   4       67.89      325.87    148.67 o 
  -8  15   4      735.79      818.23    182.71 o 
  -7  15   4      633.75      495.27    180.12 o 
  -6  15   4       73.14      154.66     73.46 o 
  -5  15   4      990.91      983.08    154.19 o 
  -4  15   4      270.26      285.79    114.48 o 
  -3  15   4     1926.05     1997.30    119.04 o 
  -2  15   4     2159.39     2329.73    126.97 o 
  -1  15   4       98.72      164.49     78.58 o 
   0  15   4     2442.38     2539.59    198.53 o 
   1  15   4      261.16      222.58    123.21 o 
   2  15   4      969.74     1061.97     95.70 o 
   3  15   4     1899.18     1943.74    200.47 o 
   4  15   4       43.38       -3.42     90.03 o 
   5  15   4      783.21      759.10    173.18 o 
   6  15   4      997.40      954.45    184.33 o 
   7  15   4       96.51       28.18    131.64 o 
   8  15   4      316.67      228.49    187.29 o 
  -8  16   4       87.85      197.34    142.42 o 
  -7  16   4      301.18      369.10    234.04 o 
  -6  16   4     1010.26     1232.70    291.79 o 
  -5  16   4       81.27      -80.04    100.10 o 
  -4  16   4     2199.58     2283.41    169.47 o 
  -3  16   4      867.85      977.88    102.66 o 
  -2  16   4      371.49      505.25     79.32 o 
  -1  16   4     1700.90     1702.35    119.36 o 
   0  16   4       83.32       68.45     98.75 o 
   1  16   4      690.24      841.86    140.01 o 
   2  16   4     1078.35     1073.35     94.10 o 
   3  16   4       98.07       94.33     73.41 o 
   4  16   4     1051.71      842.16    170.58 o 
   5  16   4      166.51       99.04    114.56 o 
   6  16   4      435.23      324.81    164.06 o 
   7  16   4      513.87      351.49    176.60 o 
  -7  17   4      345.41      121.45    159.57 o 
  -6  17   4      251.25      428.07    220.74 o 
  -5  17   4      895.59      841.93    149.29 o 
  -4  17   4       25.71      110.40     62.30 o 
  -3  17   4     2083.53     2387.66    151.56 o 
  -2  17   4     1052.95     1046.80     98.90 o 
  -1  17   4      160.36      172.14     68.70 o 
   0  17   4     1739.15     2064.65    183.81 o 
   1  17   4      277.21      335.65     97.43 o 
   2  17   4      976.72      957.94     73.30 o 
   3  17   4     1529.51     1551.29    121.03 o 
   4  17   4      214.15      112.30    103.06 o 
   5  17   4      502.48      391.93    135.79 o 
   6  17   4      404.38      328.79    142.92 o 
   7  17   4      227.59      101.81    159.57 o 
  -7  18   4      499.53      482.38    258.89 o 
  -6  18   4      688.05      748.82    260.76 o 
  -5  18   4      225.60      228.58    106.39 o 
  -4  18   4     1830.55     1892.71    122.10 o 
  -3  18   4      650.70      738.10    102.21 o 
  -2  18   4      665.61      674.08     89.55 o 
  -1  18   4     1089.59     1230.65     94.54 o 
   0  18   4      112.50      127.33     64.19 o 
   1  18   4     1573.07     1609.67    176.96 o 
   2  18   4      524.20      463.81    125.27 o 
   3  18   4      463.24      417.12     83.93 o 
   4  18   4     1230.41     1205.04    194.91 o 
   5  18   4       84.31       -2.28    109.76 o 
   6  18   4      434.03      351.60    148.14 o 
   7  18   4      471.17      350.80    160.49 o 
  -6  19   4      209.50      130.39    151.32 o 
  -5  19   4      710.47      681.02    139.24 o 
  -4  19   4       37.78      132.44     78.02 o 
  -3  19   4     1887.36     1949.13    136.12 o 
  -2  19   4     1109.02     1149.97    105.27 o 
  -1  19   4      184.12      229.90     70.67 o 
   0  19   4     1978.34     2127.77    142.77 o 
   1  19   4      301.99      401.57    111.13 o 
   2  19   4      608.74      466.97    172.13 o 
   3  19   4     1607.92     1558.84    116.67 o 
   4  19   4       66.75       39.37    102.69 o 
   5  19   4      764.39      595.08    176.91 o 
   6  19   4      342.12      113.18    140.91 o 
  -6  20   4      639.33      851.15    201.14 o 
  -5  20   4       30.90      -77.63     68.87 o 
  -4  20   4     1378.37     1607.05    136.67 o 
  -3  20   4      795.43      730.47    119.51 o 
  -2  20   4      380.48      312.13     80.19 o 
  -1  20   4     1832.73     1968.01    129.74 o 
   0  20   4       18.00        4.10     60.78 o 
   1  20   4     1058.17      999.50    131.83 o 
   2  20   4     1265.56     1317.55    203.87 o 
   3  20   4      239.08      183.33     63.68 o 
   4  20   4      637.43      411.88    113.02 o 
   5  20   4      137.30       -7.14    104.22 o 
  -5  21   4      794.01      518.15     96.61 o 
  -4  21   4      158.77      127.69     82.27 o 
  -3  21   4     1037.38      901.57    117.70 o 
  -2  21   4     1215.77     1185.34    118.67 o 
  -1  21   4        0.18        6.11     64.82 o 
   0  21   4     1093.67     1259.08    110.15 o 
   1  21   4      593.17      709.60    119.80 o 
   2  21   4      267.20      170.58    108.32 o 
   3  21   4     1421.26     1670.32    497.94 o 
   4  21   4       50.40       20.78    137.19 o 
   5  21   4      301.80      135.81    131.19 o 
  -4  22   4      698.53      631.93    120.24 o 
  -3  22   4      566.61      518.02    106.06 o 
  -2  22   4      110.28      103.58     74.03 o 
  -1  22   4     1086.99     1190.77    118.22 o 
   0  22   4      178.70      196.69     82.96 o 
   1  22   4      576.52      616.21     84.66 o 
   2  22   4      868.86      385.42    258.39 o 
   3  22   4       61.57        7.25     88.76 o 
   4  22   4      536.53      518.31    153.41 o 
  -3  23   4      383.78      369.17    106.03 o 
  -2  23   4      663.32      748.72    101.49 o 
  -1  23   4        0.68       15.10     73.90 o 
   0  23   4      500.77      413.57     97.58 o 
   1  23   4      314.63      151.84     78.24 o 
   2  23   4      102.23       63.27     56.46 o 
   3 -21   5      232.43      333.09    195.13 o 
   4 -21   5      307.83      108.41    164.29 o 
  -5 -20   5      673.32     1012.58    250.86 o 
   3 -20   5      535.26      414.44    202.16 o 
   4 -20   5       88.88       22.88     65.08 o 
   5 -20   5      436.45      357.15     83.31 o 
  -6 -19   5      419.22      414.88    214.48 o 
  -5 -19   5      170.71     -284.06    279.89 o 
   3 -19   5      502.05      241.44    169.79 o 
   4 -19   5      319.10      261.02     64.84 o 
   5 -19   5        9.17       -6.59     66.09 o 
   6 -19   5      393.60      286.93     99.14 o 
  -6 -18   5      522.80      987.19    378.71 o 
  -5 -18   5      772.43     1190.89    314.08 o 
  -4 -18   5       93.54      -10.55    157.64 o 
   2 -18   5     1404.53     1305.99    251.08 o 
   3 -18   5      432.39      335.71     59.54 o 
   4 -18   5      228.75      198.42     67.12 o 
   5 -18   5     1145.35     1442.15    128.82 o 
   6 -18   5      231.50      208.87     95.41 o 
  -7 -17   5      782.45      365.49    412.68 o 
  -6 -17   5      755.60      798.09    541.96 o 
  -5 -17   5      586.52      485.35    199.09 o 
  -4 -17   5     2159.60     2638.03    442.92 o 
   2 -17   5      478.21      335.32    156.65 o 
   3 -17   5      909.69      998.46    128.17 o 
   4 -17   5     1063.42     1192.43    261.81 o 
   5 -17   5       10.01      -89.75     87.87 o 
   6 -17   5      539.40      519.86    112.29 o 
   7 -17   5      307.81      418.68    161.23 o 
  -7 -16   5      164.10      115.65    149.89 o 
  -6 -16   5      622.26      384.22    110.90 o 
  -5 -16   5      853.88      866.47    114.66 o 
  -4 -16   5      201.64      498.76    227.56 o 
   2 -16   5     1409.91     1210.21    162.18 o 
   3 -16   5      534.33      611.76     82.70 o 
   4 -16   5      233.01      267.52     78.87 o 
   5 -16   5      958.96      979.53    141.28 o 
   6 -16   5      153.52      170.89    107.78 o 
   7 -16   5      373.76      397.29    110.59 o 
  -8 -15   5       37.66      204.93    346.07 o 
  -7 -15   5      768.15      621.97    231.02 o 
  -6 -15   5      746.52      563.08    166.46 o 
  -5 -15   5      174.45      215.90     77.90 o 
  -4 -15   5     1943.67     1793.06    103.71 o 
   1 -15   5     2711.58     2472.92    286.48 o 
   2 -15   5      904.50      956.73    114.84 o 
   3 -15   5     1001.75      974.63     87.90 o 
   4 -15   5     1601.52     1631.06    126.82 o 
   5 -15   5        3.06       16.94     75.51 o 
   6 -15   5      967.77      963.73    140.23 o 
   7 -15   5      359.01      308.39    135.37 o 
   8 -15   5       77.76      109.16    114.40 o 
  -8 -14   5      601.99      464.06    153.94 o 
  -7 -14   5      250.66      315.47    164.20 o 
  -6 -14   5      110.04       58.58    104.47 o 
  -5 -14   5      779.25      816.41    142.76 o 
  -4 -14   5       21.85       45.92     35.66 o 
  -3 -14   5     3114.12     3150.21    469.52 o 
   1 -14   5      204.86      110.23     36.29 o 
   2 -14   5     1952.80     2096.07    200.94 o 
   3 -14   5      822.05      931.89    193.56 o 
   4 -14   5      287.47      284.35     84.56 o 
   5 -14   5     1662.51     1735.46    155.61 o 
   6 -14   5      379.39      407.31    118.08 o 
   7 -14   5      264.88      199.55    119.51 o 
   8 -14   5      331.99      330.02    197.70 o 
  -9 -13   5      453.12      503.53    261.75 o 
  -8 -13   5       17.10      272.59    149.17 o 
  -7 -13   5      879.93      789.51    173.83 o 
  -6 -13   5     1083.40      997.46    177.16 o 
  -5 -13   5      145.40      145.06    139.61 o 
  -4 -13   5     2396.47     2563.68    227.67 o 
  -3 -13   5      932.55      883.05     59.42 o 
   1 -13   5     3277.13     3098.35    127.62 o 
   2 -13   5      988.77     1123.30     99.33 o 
   3 -13   5      949.78     1050.65    142.63 o 
   4 -13   5     1851.22     2083.88    255.25 o 
   5 -13   5       73.92       17.20     78.25 o 
   6 -13   5      957.36      962.71    145.16 o 
   7 -13   5      575.11      494.82    138.42 o 
   8 -13   5       73.55       55.46    121.67 o 
  -9 -12   5      113.80      207.19    209.15 o 
  -8 -12   5      886.99      530.70    201.07 o 
  -7 -12   5      296.59      260.18    143.50 o 
  -6 -12   5      723.38      770.27    165.56 o 
  -5 -12   5     2031.15     2182.38    267.57 o 
  -4 -12   5      127.20       86.41     84.20 o 
  -3 -12   5     3307.95     3269.90    205.74 o 
  -2 -12   5     1519.48     1433.14     50.66 o 
   0 -12   5     3151.95     3091.06    108.61 o 
   1 -12   5      147.41      131.55     50.72 o 
   2 -12   5     2260.60     2337.99    120.98 o 
   3 -12   5     1347.56     1232.67    155.65 o 
   4 -12   5      253.17      346.13    119.50 o 
   5 -12   5     1633.10     1699.05    188.73 o 
   6 -12   5      663.17      417.16    126.96 o 
   7 -12   5      448.06      364.15    133.36 o 
   8 -12   5      543.43      507.42    164.83 o 
  -9 -11   5      575.87      697.79    136.54 o 
  -8 -11   5       22.59      193.97    139.23 o 
  -7 -11   5     1456.40     1570.14    222.85 o 
  -6 -11   5      677.32      766.97    179.74 o 
  -5 -11   5      330.23      298.65    106.70 o 
  -4 -11   5     3710.16     3770.08    205.78 o 
  -3 -11   5      159.92      176.05     45.61 o 
  -2 -11   5     3599.37     3686.20    178.64 o 
  -1 -11   5     2344.18     2236.09     69.11 o 
   0 -11   5      154.96      199.86     67.39 o 
   1 -11   5     4869.69     4671.60    238.37 o 
   2 -11   5      232.44      256.97     66.53 o 
   3 -11   5     1354.94     1382.39    141.13 o 
   4 -11   5     2436.76     2460.88    204.06 o 
   5 -11   5      100.66       70.56     82.29 o 
   6 -11   5     1178.56     1275.75    340.89 o 
   7 -11   5      387.72      350.07    137.75 o 
   8 -11   5      109.44      282.76    213.90 o 
   9 -11   5      340.80      380.27    146.84 o 
  -9 -10   5      111.58      209.09    121.99 o 
  -8 -10   5     1786.22     2139.14    297.08 o 
  -7 -10   5      465.15      482.37    157.90 o 
  -6 -10   5     1164.37     1393.45    177.81 o 
  -5 -10   5     2142.93     2429.00    202.93 o 
  -4 -10   5      376.98      289.46     87.06 o 
  -3 -10   5     6247.20     6417.24    280.38 o 
  -2 -10   5     1813.36     1790.95     84.88 o 
  -1 -10   5     2056.38     2106.03     74.99 o 
   0 -10   5     6226.45     6084.39    284.39 o 
   1 -10   5      403.09      408.13     83.79 o 
   2 -10   5     2636.66     2665.40    160.42 o 
   3 -10   5     1677.99     1823.45    145.18 o 
   4 -10   5      467.91      508.61    131.15 o 
   5 -10   5     2711.01     2745.36    220.20 o 
   6 -10   5      383.31      445.31    130.11 o 
   7 -10   5      977.29      971.32    166.52 o 
   8 -10   5      540.36      483.64    165.13 o 
   9 -10   5        2.62      -75.51    229.39 o 
 -10  -9   5      370.52      867.64    571.26 o 
  -9  -9   5     1062.59     1026.74    191.01 o 
  -8  -9   5       37.40       25.30    111.63 o 
  -7  -9   5     1921.59     1770.97    153.57 o 
  -6  -9   5      829.81      835.10    169.76 o 
  -5  -9   5      428.70      654.44    124.81 o 
  -4  -9   5     4575.14     4555.18    327.49 o 
  -3  -9   5      120.07      172.12     64.39 o 
  -2  -9   5     5346.76     5046.03    139.94 o 
  -1  -9   5     4095.25     4096.27    127.00 o 
   0  -9   5      112.98      124.70     52.83 o 
   1  -9   5     6234.43     5935.03    221.29 o 
   2  -9   5      225.74      235.39    102.76 o 
   3  -9   5     2289.24     2084.16    151.69 o 
   4  -9   5     2029.90     2028.40    172.52 o 
   5  -9   5        4.03       13.78     96.23 o 
   6  -9   5     1666.79     1918.66    228.07 o 
   7  -9   5      363.24      198.61    116.02 o 
   8  -9   5      199.71       38.16     94.04 o 
   9  -9   5      338.52      415.52    150.83 o 
 -10  -8   5      354.66      264.81    220.71 o 
  -9  -8   5      157.62       18.33    136.78 o 
  -8  -8   5     1226.07     1027.78    223.07 o 
  -7  -8   5      242.64       32.60    107.02 o 
  -6  -8   5     1523.65     1522.92    199.98 o 
  -5  -8   5     3031.67     3297.26    286.21 o 
  -4  -8   5       89.88       82.43    118.95 o 
  -3  -8   5     6539.48     6245.91    233.20 o 
  -2  -8   5     4155.04     4069.12    124.45 o 
  -1  -8   5     2436.93     2370.24    182.38 o 
   0  -8   5     6125.51     5798.07    193.11 o 
   1  -8   5      384.86      520.30     82.46 o 
   2  -8   5     3197.37     2744.49    180.82 o 
   3  -8   5     4530.06     4429.19    220.00 o 
   4  -8   5      240.58      153.15    100.41 o 
   5  -8   5     2598.92     2614.44    234.72 o 
   6  -8   5      369.29      413.83    151.86 o 
   7  -8   5      570.28      547.96    125.06 o 
   8  -8   5      347.06      513.90    166.15 o 
   9  -8   5       34.01      -98.27    144.72 o 
 -10  -7   5      356.59      366.91    168.08 o 
  -9  -7   5      999.92     1018.59    153.34 o 
  -8  -7   5       40.50      127.57     91.28 o 
  -7  -7   5     1912.77     2170.45    191.61 o 
  -6  -7   5     1228.97     1395.92    146.22 o 
  -5  -7   5      143.14      214.94    103.89 o 
  -4  -7   5     4126.06     4405.02    221.63 o 
  -3  -7   5      144.98      141.65     61.57 o 
  -2  -7   5     2716.85     2700.11    111.48 o 
  -1  -7   5     6077.70     5986.12    313.97 o 
   0  -7   5      632.63      673.26     76.58 o 
   1  -7   5     7600.27     7578.33    208.10 o 
   2  -7   5      601.24      508.98     86.50 o 
   3  -7   5     1290.69     1180.89    164.51 o 
   4  -7   5     3350.90     3367.53    228.62 o 
   5  -7   5      267.66      192.07     83.93 o 
   6  -7   5     1340.67     1750.30    182.93 o 
   7  -7   5      563.60      566.46    132.16 o 
   8  -7   5      123.10       31.11    115.60 o 
   9  -7   5      338.19      298.48    147.67 o 
  10  -7   5       17.99      172.21    143.15 o 
 -10  -6   5      363.63      599.64    194.51 o 
  -9  -6   5      214.06      203.20    136.43 o 
  -8  -6   5     1359.14     1300.84    151.31 o 
  -7  -6   5      253.33      243.46    114.87 o 
  -6  -6   5     1027.32     1315.05    146.76 o 
  -5  -6   5     2994.84     3190.52    217.13 o 
  -4  -6   5      191.50      235.66    101.76 o 
  -3  -6   5     4990.97     4842.83    211.43 o 
  -2  -6   5     5160.14     5161.96    156.33 o 
  -1  -6   5      123.94      180.29     79.81 o 
   0  -6   5     7633.12     7444.37    183.58 o 
   1  -6   5     2063.86     2153.02    105.79 o 
   2  -6   5     3457.63     3237.30    178.88 o 
   3  -6   5     1710.53     1756.24    134.46 o 
   4  -6   5      154.36      204.89    130.04 o 
   5  -6   5     3227.24     3323.32    335.20 o 
   6  -6   5      436.80      471.75    186.48 o 
   7  -6   5      468.71      519.98    197.22 o 
   8  -6   5      826.81      317.41    202.94 o 
   9  -6   5        8.87     -233.79    162.43 o 
  10  -6   5      210.95      428.32    175.75 o 
 -10  -5   5      379.33      293.65    163.92 o 
  -9  -5   5     1353.47     1462.03    194.59 o 
  -8  -5   5      108.24      102.73     95.22 o 
  -7  -5   5     1642.84     1636.39    149.78 o 
  -6  -5   5     1400.45     1492.09    154.81 o 
  -5  -5   5        9.40       18.55     89.21 o 
  -4  -5   5     3929.21     3668.79    199.96 o 
  -3  -5   5     1299.54     1309.12    110.15 o 
  -2  -5   5     7495.01     7332.34    174.65 o 
  -1  -5   5     6838.74     5995.13    313.20 o 
   0  -5   5     2222.45     2345.86    148.08 o 
   1  -5   5     4109.43     3468.59    271.98 o 
   2  -5   5     1182.59     1198.93    114.12 o 
   3  -5   5     1252.30     1001.86    161.68 o 
   4  -5   5     5836.35     5677.02    314.83 o 
   5  -5   5      702.73      829.57    125.93 o 
   6  -5   5     2553.74     2615.97    250.45 o 
   7  -5   5      841.41      858.02    145.54 o 
   8  -5   5       91.15      244.68    173.65 o 
   9  -5   5      589.65      299.94    237.95 o 
  10  -5   5       73.38      -10.39    225.59 o 
 -10  -4   5      635.18      503.76    271.61 o 
  -9  -4   5       20.63       17.11    119.78 o 
  -8  -4   5     1792.62     2148.77    307.81 o 
  -7  -4   5      426.26      381.30     98.88 o 
  -6  -4   5     1389.79     1360.45    148.25 o 
  -5  -4   5     4558.45     4608.35    187.30 o 
  -4  -4   5       93.22      195.49     81.91 o 
  -3  -4   5     5666.92     5501.28    212.94 o 
  -2  -4   5     5353.78     5122.67    347.12 o 
  -1  -4   5      768.57      890.56    123.01 o 
   0  -4   5    13652.61    13837.96    354.86 o 
   1  -4   5     2142.22     2185.84    171.18 o 
   2  -4   5     7461.59     7235.53    374.09 o 
   3  -4   5     5525.03     6437.05    876.82 o 
   4  -4   5      214.12      268.22    140.24 o 
   5  -4   5     3562.59     4115.49    366.45 o 
   6  -4   5      738.71      741.58    165.74 o 
   7  -4   5      854.07     1029.57    243.79 o 
   8  -4   5     1036.00      962.27    254.24 o 
   9  -4   5       14.37      -49.53    168.63 o 
  10  -4   5      269.72      299.37    236.19 o 
 -10  -3   5      337.35      420.55    312.68 o 
  -9  -3   5     1200.30     1466.55    341.47 o 
  -8  -3   5       36.16        4.06    105.03 o 
  -7  -3   5     1957.59     2170.78    202.00 o 
  -6  -3   5     2023.66     2142.24    148.45 o 
  -5  -3   5      454.99      438.76     92.67 o 
  -4  -3   5     6483.34     6515.88    358.93 o 
  -3  -3   5      442.19      386.39     77.17 o 
  -2  -3   5    12351.67    11939.18    355.76 o 
  -1  -3   5    12846.51    11888.79    570.33 o 
   0  -3   5      189.44       95.09     82.39 o 
   1  -3   5     8654.99     8425.75    373.36 o 
   2  -3   5     1041.38     1362.92    171.27 o 
   3  -3   5     1932.23     1947.57    208.51 o 
   4  -3   5     7940.94     7543.33    479.82 o 
   5  -3   5      122.34      335.59    160.90 o 
   6  -3   5     2253.24     2866.10    443.63 o 
   7  -3   5      774.13      779.27    242.97 o 
   8  -3   5      135.73      146.96    185.86 o 
   9  -3   5      646.82      338.05    309.73 o 
  10  -3   5        9.89      106.63    168.61 o 
 -10  -2   5      479.27      237.75    139.31 o 
  -9  -2   5       32.44       23.28    124.61 o 
  -8  -2   5     2034.85     2282.59    211.45 o 
  -7  -2   5      372.41      294.91    119.72 o 
  -6  -2   5     2454.75     2396.03    152.46 o 
  -5  -2   5     3836.01     4030.47    209.37 o 
  -4  -2   5       63.75       49.22     71.44 o 
  -3  -2   5    16022.22    16140.05    515.31 o 
  -2  -2   5     1246.70     1345.20    108.78 o 
  -1  -2   5     1590.85     1289.17    168.09 o 
   0  -2   5     7312.16     7024.16    256.56 o 
   1  -2   5       88.94      117.71     89.67 o 
   2  -2   5     9326.30     9262.99    525.03 o 
   3  -2   5      755.17      677.21    153.87 o 
   4  -2   5       27.74      124.04    131.44 o 
   5  -2   5     4629.12     4480.15    455.89 o 
   6  -2   5      231.79      175.43    134.40 o 
   7  -2   5      984.90     1431.86    393.72 o 
   8  -2   5      589.98      629.34    236.62 o 
   9  -2   5        7.28      -32.24    167.81 o 
  10  -2   5      321.58      484.95    417.19 o 
 -10  -1   5      548.86      286.49    239.84 o 
  -9  -1   5     1648.49     1831.04    159.65 o 
  -8  -1   5       19.28       42.67    101.26 o 
  -7  -1   5     2641.80     3037.20    194.13 o 
  -6  -1   5     1415.96     1652.63    153.23 o 
  -5  -1   5     1177.41     1347.60    237.96 o 
  -4  -1   5     4402.73     4103.34    222.37 o 
  -3  -1   5      323.99      374.54    126.09 o 
  -2  -1   5    14488.19    14722.80    401.95 o 
  -1  -1   5     6787.50     6780.71    173.53 o 
   0  -1   5       52.55       15.07     79.70 o 
   1  -1   5     6836.46     6290.59    532.34 o 
   2  -1   5      112.54       70.99     83.38 o 
   3  -1   5     5198.97     5119.10    343.69 o 
   4  -1   5     2973.45     3097.85    227.56 o 
   5  -1   5       37.75     -170.32    149.85 o 
   6  -1   5     1421.78     1757.54    289.59 o 
   7  -1   5      625.98      740.76    241.39 o 
   8  -1   5      123.49      182.68    186.04 o 
   9  -1   5      463.41      259.59    270.27 o 
  10  -1   5       35.97      -37.80    214.90 o 
 -10   0   5      546.36      320.90    245.04 o 
  -9   0   5      208.15       92.59    102.50 o 
  -8   0   5     1959.38     2134.51    170.98 o 
  -7   0   5       71.91      -34.13     98.68 o 
  -6   0   5     1914.02     1682.16    255.41 o 
  -5   0   5     3022.13     2904.09    179.26 o 
  -4   0   5      107.78      123.99     81.70 o 
  -3   0   5     4748.55     4677.13    253.56 o 
  -2   0   5       19.96       13.82     35.72 o 
  -1   0   5     7477.67     7291.38    212.88 o 
   0   0   5      663.80      615.23    112.33 o 
   1   0   5     3981.17     4533.30    259.17 o 
   2   0   5     3303.56     3506.83    245.18 o 
   3   0   5      130.25      126.40    121.34 o 
   4   0   5      409.33      455.15    161.70 o 
   5   0   5     3941.61     3963.15    427.36 o 
   6   0   5       31.19      125.88    135.98 o 
   7   0   5      957.61     1146.90    280.64 o 
   8   0   5     1166.29     1091.35    275.91 o 
   9   0   5       13.50       76.45    192.00 o 
  10   0   5      232.01      203.48    211.95 o 
 -10   1   5      525.80      177.39    153.27 o 
  -9   1   5     1652.42     1431.61    384.51 o 
  -8   1   5       20.93      -55.32     83.68 o 
  -7   1   5     2632.67     2653.67    190.23 o 
  -6   1   5     1327.53     1523.84    127.65 o 
  -5   1   5     1271.50     1394.79     99.47 o 
  -4   1   5     4254.81     4162.77    218.93 o 
  -3   1   5      398.10      483.43    108.56 o 
  -2   1   5    14470.81    13988.75    357.90 o 
  -1   1   5     7276.66     7354.33    249.04 o 
   0   1   5       43.45      -48.94     80.53 o 
   1   1   5     6356.66     6429.94    410.87 o 
   2   1   5      306.81      289.42     77.70 o 
   3   1   5     5045.11     5116.21    346.61 o 
   4   1   5     3106.31     3218.19    226.07 o 
   5   1   5       46.84       33.41    154.68 o 
   6   1   5     1282.74     1380.28    288.21 o 
   7   1   5      620.05      705.49    250.75 o 
   8   1   5      110.39      100.85    190.50 o 
   9   1   5      491.54      256.98    230.42 o 
  10   1   5       31.76     -196.67    156.50 o 
 -10   2   5      424.99      230.32    132.64 o 
  -9   2   5       57.30       79.88     98.28 o 
  -8   2   5     1920.03     1968.43    314.62 o 
  -7   2   5      265.38      279.22     98.30 o 
  -6   2   5     2299.03     2394.75    216.44 o 
  -5   2   5     3625.01     4193.65    417.69 o 
  -4   2   5       72.02       79.58     49.50 o 
  -3   2   5    16127.64    16339.40    511.93 o 
  -2   2   5      856.72      674.98    104.11 o 
  -1   2   5     1458.42     1324.18    155.94 o 
   0   2   5     7464.95     7399.17    320.19 o 
   1   2   5       91.69       52.95     85.74 o 
   2   2   5     9516.65     8924.65    366.27 o 
   3   2   5      600.30      585.17    155.17 o 
   4   2   5       26.94      141.94    101.31 o 
   5   2   5     4527.15     4478.24    319.82 o 
   6   2   5      244.76      241.72    134.86 o 
   7   2   5      973.22      975.18    208.61 o 
   8   2   5      543.29      676.05    153.40 o 
   9   2   5        8.62       15.10    113.11 o 
  10   2   5      293.08      157.63    235.83 o 
 -10   3   5      316.70        5.43    114.79 o 
  -9   3   5     1237.81      777.09    496.95 o 
  -8   3   5       41.31       69.60    118.48 o 
  -7   3   5     1985.90     2250.54    178.07 o 
  -6   3   5     2098.51     2292.19    167.62 o 
  -5   3   5      426.99      516.67    109.14 o 
  -4   3   5     6034.26     6119.35    292.75 o 
  -3   3   5      516.67      581.71    222.50 o 
  -2   3   5    11899.75    11965.34    278.07 o 
  -1   3   5    12572.90    12370.27    405.08 o 
   0   3   5      256.98      209.78     82.26 o 
   1   3   5     9094.86     8732.50    272.09 o 
   2   3   5     1012.80     1165.47    165.86 o 
   3   3   5     1977.32     1944.14    172.77 o 
   4   3   5     8130.46     8064.14    498.36 o 
   5   3   5      110.66      143.65    170.20 o 
   6   3   5     2401.39     2866.85    368.02 o 
   7   3   5      827.36      897.30    201.16 o 
   8   3   5      133.07      175.48    145.09 o 
   9   3   5      731.75      235.86    272.91 o 
  10   3   5       17.60      275.44    312.10 o 
 -10   4   5      590.16       88.65    159.67 o 
  -9   4   5       24.72       22.09    133.63 o 
  -8   4   5     1797.12     2022.84    231.39 o 
  -7   4   5      449.00      461.68    103.13 o 
  -6   4   5     1198.35     1319.34    136.45 o 
  -5   4   5     4308.41     3910.38    241.05 o 
  -4   4   5      109.13      213.71     80.25 o 
  -3   4   5     6027.79     5706.90    282.63 o 
  -2   4   5     5108.22     5367.86    292.86 o 
  -1   4   5      546.16      541.55     91.21 o 
   0   4   5    13732.47    13662.87    491.89 o 
   1   4   5     2220.41     2256.16    138.09 o 
   2   4   5     7910.15     8174.59    415.49 o 
   3   4   5     5309.32     5049.54    359.62 o 
   4   4   5      234.89      321.43    148.54 o 
   5   4   5     3961.69     3995.54    386.74 o 
   6   4   5      730.51      372.26    227.08 o 
   7   4   5      913.57      843.07    261.04 o 
   8   4   5     1025.99      940.23    255.60 o 
   9   4   5       14.96       25.87    176.43 o 
  10   4   5      272.91      130.81    176.72 o 
 -10   5   5      358.31      304.29    237.84 o 
  -9   5   5     1272.43      877.16    609.08 o 
  -8   5   5      111.70      142.51    126.44 o 
  -7   5   5     1588.34     1955.61    227.72 o 
  -6   5   5     1402.98     1415.65    138.02 o 
  -5   5   5        5.35       64.25     80.04 o 
  -4   5   5     3757.73     3820.92    158.47 o 
  -3   5   5     1382.88     1267.15     94.15 o 
  -2   5   5     6921.28     7115.67    412.57 o 
  -1   5   5     6662.32     6729.21    279.17 o 
   0   5   5     2256.51     2493.42    146.77 o 
   1   5   5     3830.12     3930.71    208.40 o 
   2   5   5     1342.81     1081.20    156.10 o 
   3   5   5     1516.34     1480.27    177.73 o 
   4   5   5     5911.15     5948.04    411.64 o 
   5   5   5      670.99      849.64    168.05 o 
   6   5   5     2638.28     3116.83    282.90 o 
   7   5   5      896.01      618.75    241.64 o 
   8   5   5      120.45       60.85    184.43 o 
   9   5   5      611.64      288.97    263.01 o 
  10   5   5       74.32      459.44    422.36 o 
 -10   6   5      337.40      288.97    183.92 o 
  -9   6   5      204.25      167.82    126.55 o 
  -8   6   5     1372.07     1588.42    170.58 o 
  -7   6   5      220.29      206.49     75.77 o 
  -6   6   5      973.79     1291.20    187.71 o 
  -5   6   5     2680.60     2699.68    227.89 o 
  -4   6   5      213.10      255.74     75.79 o 
  -3   6   5     4933.42     4207.03    570.60 o 
  -2   6   5     5049.38     5064.98    114.71 o 
  -1   6   5      118.56      129.16     38.54 o 
   0   6   5     7948.98     7824.83    237.72 o 
   1   6   5     2079.21     2240.99    278.46 o 
   2   6   5     3599.02     3680.37    273.34 o 
   3   6   5     1759.18     1732.00    197.29 o 
   4   6   5       94.22      302.86    103.65 o 
   5   6   5     3541.73     3938.73    378.18 o 
   6   6   5      443.15      376.42    207.64 o 
   7   6   5      435.33      506.62    206.84 o 
   8   6   5      869.82      598.73    210.60 o 
   9   6   5        9.34     -129.72    205.60 o 
  10   6   5      247.16      320.48    304.35 o 
 -10   7   5      340.45      275.15    183.38 o 
  -9   7   5      843.88      713.32    208.05 o 
  -8   7   5       37.30      -44.19     96.03 o 
  -7   7   5     1773.35     1749.03    166.44 o 
  -6   7   5     1118.47     1184.10    158.11 o 
  -5   7   5      146.13      176.28     85.62 o 
  -4   7   5     4170.27     4148.53    208.09 o 
  -3   7   5      128.87      155.84     85.91 o 
  -2   7   5     2504.20     2432.05     77.71 o 
  -1   7   5     5328.95     5329.96    163.94 o 
   0   7   5      617.38      636.96     84.14 o 
   1   7   5     8003.82     7814.75    313.94 o 
   2   7   5      627.56      476.81    114.15 o 
   3   7   5     1259.96     1446.52    173.97 o 
   4   7   5     3314.55     3478.60    309.95 o 
   5   7   5      262.39      293.37    169.19 o 
   6   7   5     1268.45     1326.89    283.19 o 
   7   7   5      541.40      442.52    204.88 o 
   8   7   5      128.33      153.31    180.18 o 
   9   7   5      350.19      220.76    211.68 o 
  10   7   5       10.41      350.64    321.50 o 
 -10   8   5      330.45      317.21    176.21 o 
  -9   8   5      152.68      205.98    117.60 o 
  -8   8   5     1322.66     1587.75    167.17 o 
  -7   8   5      250.07      265.11     90.54 o 
  -6   8   5     1421.65     1533.12    157.25 o 
  -5   8   5     2834.30     2849.14    151.93 o 
  -4   8   5       96.63       79.53     72.91 o 
  -3   8   5     6855.63     6543.84    302.51 o 
  -2   8   5     4154.27     4138.20    125.60 o 
  -1   8   5     2330.42     2437.34    117.53 o 
   0   8   5     6261.48     6297.98    167.65 o 
   1   8   5      403.61      502.92    109.10 o 
   2   8   5     3097.53     2997.61    241.21 o 
   3   8   5     4222.65     4430.92    354.38 o 
   4   8   5      239.75      269.63    142.18 o 
   5   8   5     2634.58     2851.39    324.49 o 
   6   8   5      393.87      526.65    200.86 o 
   7   8   5      540.32      345.98    198.60 o 
   8   8   5      349.26      254.52    247.13 o 
   9   8   5       35.01       79.94    168.32 o 
 -10   9   5      365.89      281.15    192.24 o 
  -9   9   5     1027.49      820.23    291.48 o 
  -8   9   5       29.06       51.92     93.38 o 
  -7   9   5     1922.60     2079.23    211.56 o 
  -6   9   5      960.21     1033.69    127.15 o 
  -5   9   5      432.34      438.22     82.66 o 
  -4   9   5     4762.63     4635.02    232.38 o 
  -3   9   5      164.71      367.40    101.99 o 
  -2   9   5     5363.07     5097.97    223.27 o 
  -1   9   5     4245.66     4422.67    158.48 o 
   0   9   5      120.78      190.83     46.93 o 
   1   9   5     6319.17     6221.52    288.43 o 
   2   9   5      256.75      206.19    117.98 o 
   3   9   5     2120.22     2128.33    257.41 o 
   4   9   5     1921.98     1923.35    243.49 o 
   5   9   5        2.77      -38.65    138.17 o 
   6   9   5     1602.01     2056.60    370.74 o 
   7   9   5      388.60      490.10    176.75 o 
   8   9   5      200.31      113.58    159.47 o 
   9   9   5      342.96      350.43    326.17 o 
  -9  10   5      108.78      175.30    120.42 o 
  -8  10   5     1868.73     2128.58    189.66 o 
  -7  10   5      527.43      431.39    101.37 o 
  -6  10   5     1132.66     1201.13    159.42 o 
  -5  10   5     2308.21     2538.15    256.50 o 
  -4  10   5      366.51      364.41    125.02 o 
  -3  10   5     6461.96     6818.44    345.44 o 
  -2  10   5     1876.58     1877.56    110.14 o 
  -1  10   5     2041.24     2184.32    201.23 o 
   0  10   5     6216.88     6347.46    237.98 o 
   1  10   5      429.30      336.52     99.24 o 
   2  10   5     2800.07     2942.33    240.26 o 
   3  10   5     1653.40     1662.67    280.71 o 
   4  10   5      489.91      619.71    165.11 o 
   5  10   5     2670.91     2699.75    313.96 o 
   6  10   5      383.22      403.70    138.17 o 
   7  10   5      871.75      751.16    220.88 o 
   8  10   5      505.30      576.87    287.20 o 
   9  10   5        4.47       72.76    260.81 o 
  -9  11   5      597.11      453.79    151.54 o 
  -8  11   5       17.09      -44.19     86.77 o 
  -7  11   5     1701.05     1624.40    136.73 o 
  -6  11   5      655.05      742.82    185.24 o 
  -5  11   5      334.11      261.80    143.47 o 
  -4  11   5     4161.08     3930.24    267.68 o 
  -3  11   5      239.98      308.01     73.93 o 
  -2  11   5     3739.21     3538.99    144.47 o 
  -1  11   5     1975.51     2141.05    152.35 o 
   0  11   5      133.37      384.68     97.87 o 
   1  11   5     5238.65     5273.66    163.74 o 
   2  11   5      174.01      177.73    118.30 o 
   3  11   5     1237.89     1180.16    206.94 o 
   4  11   5     2404.21     2576.30    258.26 o 
   5  11   5      102.00       85.10    138.93 o 
   6  11   5     1182.95     1158.22    216.90 o 
   7  11   5      325.96      407.09    180.84 o 
   8  11   5      103.22      292.59    295.00 o 
   9  11   5      333.24      419.81    224.21 o 
  -9  12   5      116.82      120.00    111.31 o 
  -8  12   5      961.99      701.69    124.12 o 
  -7  12   5      359.48      229.91     84.62 o 
  -6  12   5      782.98      686.09    179.33 o 
  -5  12   5     2191.02     2678.22    248.79 o 
  -4  12   5      134.07      186.73    115.14 o 
  -3  12   5     3349.26     3738.57    199.72 o 
  -2  12   5     1576.67     1662.13    102.54 o 
  -1  12   5      686.64      639.59    102.36 o 
   0  12   5     3129.19     2981.87    163.27 o 
   1  12   5      170.62      151.08     62.87 o 
   2  12   5     2095.50     2000.20    166.78 o 
   3  12   5     1267.17     1274.94    168.45 o 
   4  12   5      264.16      220.22    169.05 o 
   5  12   5     1549.34     1787.21    235.44 o 
   6  12   5      652.92      670.63    318.58 o 
   7  12   5      397.51      350.62    181.89 o 
   8  12   5      548.25      601.73    217.10 o 
  -9  13   5      499.04      383.92    124.19 o 
  -8  13   5       22.87        7.61    100.22 o 
  -7  13   5      934.07      846.33    250.70 o 
  -6  13   5     1089.29      925.63    177.11 o 
  -5  13   5      201.53      255.08    131.93 o 
  -4  13   5     2434.95     2780.03    245.91 o 
  -3  13   5      842.91      994.28     97.70 o 
  -2  13   5     1552.11     1532.04    120.77 o 
  -1  13   5     2982.35     3298.26    296.30 o 
   0  13   5       23.82      105.46     84.56 o 
   1  13   5     3433.87     3681.05    141.98 o 
   2  13   5      934.83      863.24    180.34 o 
   3  13   5      865.16      713.25    145.27 o 
   4  13   5     1821.87     1901.82    256.89 o 
   5  13   5       66.85       -8.19    110.51 o 
   6  13   5      888.17      855.79    196.95 o 
   7  13   5      577.15      518.92    190.44 o 
   8  13   5       58.80      157.95    367.28 o 
  -8  14   5      604.54      496.62    149.37 o 
  -7  14   5      261.00      167.25    119.77 o 
  -6  14   5       79.01      104.30    122.46 o 
  -5  14   5      751.48      983.34    112.30 o 
  -4  14   5       20.38        6.97     77.04 o 
  -3  14   5     3206.17     3227.73    144.05 o 
  -2  14   5      818.96     1026.22    103.72 o 
  -1  14   5      571.61      776.34    106.87 o 
   0  14   5     2783.41     2952.06    203.22 o 
   1  14   5      224.73      246.39     50.41 o 
   2  14   5     1916.73     1715.13    222.71 o 
   3  14   5      795.08      666.36    263.51 o 
   4  14   5      287.52      281.92    118.35 o 
   5  14   5     1656.63     1989.30    217.67 o 
   6  14   5      393.46      289.36    187.27 o 
   7  14   5      252.14      225.62    163.65 o 
   8  14   5      303.26       91.55    180.27 o 
  -8  15   5       43.87      196.58    238.77 o 
  -7  15   5      805.51      902.87    265.27 o 
  -6  15   5      711.76      877.74    173.76 o 
  -5  15   5      159.92      105.91    129.42 o 
  -4  15   5     1940.40     2095.47    196.65 o 
  -3  15   5      162.83      215.99     70.81 o 
  -2  15   5     1615.25     1740.98    125.53 o 
  -1  15   5     2309.08     2601.58    150.20 o 
   0  15   5      167.77      146.23     98.95 o 
   1  15   5     2988.31     3299.38    226.69 o 
   2  15   5      860.76      953.64    102.76 o 
   3  15   5      953.74      825.26    293.90 o 
   4  15   5     1521.88     1493.60    331.39 o 
   5  15   5        4.73       17.54    106.83 o 
   6  15   5      901.36      879.02    198.93 o 
   7  15   5      352.89      307.24    170.70 o 
   8  15   5       68.24      -60.70    220.63 o 
  -7  16   5      142.27      346.83    216.35 o 
  -6  16   5      596.17      558.60    172.70 o 
  -5  16   5      852.42      979.29    179.79 o 
  -4  16   5      185.39      121.11     67.74 o 
  -3  16   5     2076.11     2212.66    136.15 o 
  -2  16   5      528.15      610.85     90.45 o 
  -1  16   5      536.52      630.37    106.93 o 
   0  16   5     2465.84     2492.97    185.03 o 
   1  16   5      102.67       27.30    100.70 o 
   2  16   5     1463.87     1569.25     93.65 o 
   3  16   5      618.00      599.41    108.81 o 
   4  16   5      262.80      212.32    112.07 o 
   5  16   5     1000.97     1306.33    392.62 o 
   6  16   5      142.08       96.38    139.56 o 
   7  16   5      365.08      249.66    173.46 o 
  -7  17   5      736.26      760.29    243.72 o 
  -6  17   5      755.13      998.46    181.33 o 
  -5  17   5      547.26      597.85    124.46 o 
  -4  17   5     2103.95     1977.71    194.61 o 
  -3  17   5       11.79       23.75     65.15 o 
  -2  17   5     1459.12     1777.52    122.98 o 
  -1  17   5      968.62     1176.55    145.50 o 
   0  17   5      292.75      358.91    110.49 o 
   1  17   5     1649.22     1702.88    152.57 o 
   2  17   5      411.45      356.94     59.73 o 
   3  17   5      981.52     1172.37    189.25 o 
   4  17   5     1163.59      893.34    185.07 o 
   5  17   5        7.91      -20.31    130.80 o 
   6  17   5      575.97      377.86    162.79 o 
   7  17   5      325.23      211.36    173.29 o 
  -6  18   5      545.99      701.80    213.95 o 
  -5  18   5      754.20      520.82    138.77 o 
  -4  18   5       95.98       81.30     76.89 o 
  -3  18   5     2183.08     2479.27    153.72 o 
  -2  18   5      516.73      525.53     83.22 o 
  -1  18   5      363.46      414.78     83.10 o 
   0  18   5     1752.23     1788.04    242.16 o 
   1  18   5        7.88       40.65     91.95 o 
   2  18   5     1501.83     1373.14    169.96 o 
   3  18   5      395.86      400.68     98.44 o 
   4  18   5      245.56      197.51    108.87 o 
   5  18   5     1165.87     1276.23    350.19 o 
   6  18   5      238.60      273.76    142.49 o 
  -6  19   5      410.15      462.12    141.61 o 
  -5  19   5      167.58      228.06     78.60 o 
  -4  19   5     1137.92     1058.49    235.33 o 
  -3  19   5       57.44       47.29     73.63 o 
  -2  19   5     1238.57     1412.53    291.63 o 
  -1  19   5     1093.12     1134.35    114.27 o 
   0  19   5      180.49      196.45     77.44 o 
   1  19   5     1164.92     1162.02    302.97 o 
   2  19   5      372.32      306.00    121.85 o 
   3  19   5      481.16      283.00     91.18 o 
   4  19   5      399.42      276.41    127.30 o 
   5  19   5        6.55        9.12    101.88 o 
   6  19   5      408.74      221.69    166.50 o 
  -5  20   5      672.62      706.16    120.30 o 
  -4  20   5       21.80       39.40     76.29 o 
  -3  20   5     1554.86     1695.18    138.62 o 
  -2  20   5      608.59      517.76     92.23 o 
  -1  20   5      361.87      332.82     82.34 o 
   0  20   5     1412.00     1622.23    129.63 o 
   1  20   5      118.64       31.98     87.37 o 
   2  20   5      538.38      533.52    120.56 o 
   3  20   5      511.39      232.90    144.26 o 
   4  20   5       81.28      125.21     85.46 o 
   5  20   5      420.86      406.89    170.80 o 
  -4  21   5      775.70      652.42    110.71 o 
  -3  21   5       80.19       72.54     77.17 o 
  -2  21   5      346.34      387.31     89.14 o 
  -1  21   5     1166.16     1447.85    146.76 o 
   0  21   5        0.03       -6.54     65.74 o 
   1  21   5      720.28      685.61    169.92 o 
   2  21   5      293.24      298.62    126.34 o 
   3  21   5      274.41       63.43    101.76 o 
   4  21   5      327.11      238.44    229.87 o 
  -3  22   5      634.71      681.34    107.78 o 
  -2  22   5      314.77      354.29     95.89 o 
  -1  22   5       38.83       22.05     69.96 o 
   0  22   5      647.12      696.71    109.94 o 
   1  22   5      143.47      105.85     74.25 o 
   2  22   5      420.95      270.10    159.77 o 
   3  22   5      343.34       75.89    100.69 o 
  -1  23   5      632.84      472.85    115.49 o 
   0  23   5       18.18       21.65     68.98 o 
   1  23   5      542.40      428.49    144.84 o 
   3 -21   6      103.85      105.64    185.67 o 
   3 -20   6      457.40      483.15    211.29 o 
   4 -20   6      205.41      229.94     89.83 o 
  -5 -19   6      463.36      466.77    207.99 o 
   3 -19   6      152.96      108.53     48.58 o 
   4 -19   6      414.24      243.11     72.07 o 
   5 -19   6      456.40      354.98     91.18 o 
  -6 -18   6      309.77      190.62    187.43 o 
  -5 -18   6      692.68     1036.33    346.72 o 
   2 -18   6        6.75       20.01    136.10 o 
   3 -18   6      524.61      444.26     71.04 o 
   4 -18   6      223.00      238.12     84.93 o 
   5 -18   6       84.59      150.39     83.40 o 
   6 -18   6      553.25      809.16    123.60 o 
  -7 -17   6       36.67      214.15    294.40 o 
  -6 -17   6      623.37      489.64    344.53 o 
  -5 -17   6      611.81      523.06    301.76 o 
   2 -17   6     1159.36     1017.73     71.08 o 
   3 -17   6      185.53      142.36     57.68 o 
   4 -17   6      143.55      164.25     84.70 o 
   5 -17   6     1023.18      902.73    135.83 o 
   6 -17   6       21.16       11.20     81.32 o 
  -7 -16   6     1057.02      656.40    272.41 o 
  -6 -16   6      426.82      517.62    253.06 o 
  -5 -16   6     1463.96     1168.37     79.31 o 
  -4 -16   6     2003.86     1902.15    278.46 o 
   2 -16   6      202.61      187.53     48.94 o 
   3 -16   6     1086.52     1229.26    107.03 o 
   4 -16   6      755.27      734.80    118.00 o 
   5 -16   6      119.94      171.40    101.12 o 
   6 -16   6      629.73      822.38    240.17 o 
   7 -16   6      145.07      164.57    150.36 o 
  -7 -15   6       34.80       39.10    137.80 o 
  -6 -15   6      609.06      585.18    135.33 o 
  -5 -15   6      880.57      888.01     81.28 o 
  -4 -15   6      541.42      635.77     51.68 o 
   1 -15   6       67.65       50.24     37.71 o 
   2 -15   6     2095.34     2183.11    128.19 o 
   3 -15   6      316.67      312.61     83.81 o 
   4 -15   6      819.16      824.96    150.23 o 
   5 -15   6     1247.88     1235.64    175.21 o 
   6 -15   6        2.48      -63.79     92.15 o 
   7 -15   6      477.19      141.02    176.55 o 
  -8 -14   6       96.63      169.75    217.45 o 
  -7 -14   6     1028.35      798.44    255.48 o 
  -6 -14   6      320.30      206.47    117.60 o 
  -5 -14   6      581.17      737.81    139.33 o 
  -4 -14   6     1729.96     1663.38     92.66 o 
   1 -14   6     3507.21     3211.75    144.74 o 
   2 -14   6      152.83       39.53     55.68 o 
   3 -14   6     1409.26     1617.43    117.95 o 
   4 -14   6     1385.67     1530.65    243.69 o 
   5 -14   6      383.73      364.76    104.53 o 
   6 -14   6     1377.54     1534.72    168.80 o 
   7 -14   6      142.87      124.92    104.21 o 
  -8 -13   6      328.56      393.75    185.84 o 
  -7 -13   6       44.82       23.24    137.80 o 
  -6 -13   6      480.34      489.21    134.62 o 
  -5 -13   6     1633.41     1545.58    177.22 o 
  -4 -13   6      795.67      870.95     77.32 o 
  -3 -13   6     2454.87     2426.04    118.62 o 
  -2 -13   6      210.15      171.41     31.82 o 
   0 -13   6     2966.19     2819.97    139.39 o 
   1 -13   6        4.77      -39.86     48.28 o 
   2 -13   6     2960.93     3036.37    165.83 o 
   3 -13   6      250.15      258.91     82.15 o 
   4 -13   6      795.99      996.23    118.32 o 
   5 -13   6     1501.63     1467.38    153.46 o 
   6 -13   6      137.42      173.80    109.20 o 
   7 -13   6      501.14      785.76    249.10 o 
   8 -13   6      378.33      250.38    184.68 o 
  -9 -12   6      273.76      637.64    434.29 o 
  -8 -12   6        6.84      -34.41    160.40 o 
  -7 -12   6      890.99      672.98    168.40 o 
  -6 -12   6      317.17      277.76    101.30 o 
  -5 -12   6     1259.78     1508.53    608.91 o 
  -4 -12   6     1062.07     1104.50    139.11 o 
  -3 -12   6       52.23       39.32     47.12 o 
  -2 -12   6     2892.74     2922.74    115.86 o 
  -1 -12   6     2437.04     2269.96     93.04 o 
   0 -12   6      764.20      649.04    104.98 o 
   1 -12   6     3877.86     4058.61    174.48 o 
   2 -12   6      320.18      212.78     89.04 o 
   3 -12   6     1140.12     1194.79    170.04 o 
   4 -12   6     1351.57     1516.32    216.62 o 
   5 -12   6       72.47      127.48     92.59 o 
   6 -12   6     1084.35     1161.33    134.03 o 
   7 -12   6      186.47      197.39    124.84 o 
   8 -12   6      175.19      255.96    143.58 o 
  -9 -11   6      460.02      613.12    184.59 o 
  -8 -11   6     1385.29     1783.21    376.68 o 
  -7 -11   6        3.88       50.30    127.38 o 
  -6 -11   6     1119.56     1281.61    191.56 o 
  -5 -11   6     2247.91     2142.07    216.12 o 
  -4 -11   6     1033.77     1099.45    236.08 o 
  -3 -11   6     2622.77     2646.44    134.33 o 
  -2 -11   6      252.48      249.76     55.12 o 
  -1 -11   6     3065.20     3196.95    146.26 o 
   0 -11   6     3388.17     3491.21    248.01 o 
   1 -11   6      128.70      108.00     71.92 o 
   2 -11   6     2377.99     2433.95    142.00 o 
   3 -11   6      736.00      695.55    109.02 o 
   4 -11   6      777.11      633.97    128.25 o 
   5 -11   6     1844.28     1727.13    178.66 o 
   6 -11   6      119.54       87.46    111.75 o 
   7 -11   6      541.02      386.42    114.86 o 
   8 -11   6      412.12      399.01    141.72 o 
  -9 -10   6      432.31      635.06    275.87 o 
  -8 -10   6      185.88      189.79    124.83 o 
  -7 -10   6     1271.37      984.27    224.00 o 
  -6 -10   6      530.13      567.13    161.44 o 
  -5 -10   6     1008.02      965.38    134.06 o 
  -4 -10   6     1620.99     1924.68    273.07 o 
  -3 -10   6       73.51      122.21     59.03 o 
  -2 -10   6     2505.77     2380.58    114.34 o 
  -1 -10   6      773.43      924.75    146.32 o 
   0 -10   6      425.68      428.40    114.66 o 
   1 -10   6     4848.01     5067.05    241.27 o 
   2 -10   6      104.62      134.77     71.26 o 
   3 -10   6      799.53     1009.94    125.56 o 
   4 -10   6     1333.40     1417.32    132.48 o 
   5 -10   6      158.19      179.08    112.39 o 
   6 -10   6      882.35      847.55    155.29 o 
   7 -10   6      136.68      126.90    121.86 o 
   8 -10   6      169.65      312.96    147.40 o 
   9 -10   6      281.84      236.83    175.33 o 
  -9  -9   6      694.19      612.45    220.51 o 
  -8  -9   6     1556.10     1818.95    246.63 o 
  -7  -9   6       35.36       56.26     92.42 o 
  -6  -9   6     2483.24     2822.79    234.99 o 
  -5  -9   6     1812.51     2022.65    181.29 o 
  -4  -9   6      879.62      832.18    113.73 o 
  -3  -9   6     3478.23     3196.38    198.63 o 
  -2  -9   6      426.36      406.85     63.39 o 
  -1  -9   6     2533.00     2325.39    170.72 o 
   0  -9   6     3050.51     2803.15    284.06 o 
   1  -9   6      309.35      427.02     81.36 o 
   2  -9   6     1065.58     1088.13    108.48 o 
   3  -9   6      446.74      517.36    104.54 o 
   4  -9   6     1052.05     1332.84    216.99 o 
   5  -9   6     1676.89     1773.28    264.90 o 
   6  -9   6       44.64       77.12     90.33 o 
   7  -9   6      792.42      742.65    172.63 o 
   8  -9   6      238.98      160.20    149.40 o 
   9  -9   6       36.92      181.15    142.16 o 
  -9  -8   6      540.91      581.07    134.52 o 
  -8  -8   6      243.12      304.83    184.14 o 
  -7  -8   6     1132.93     1236.22    198.49 o 
  -6  -8   6      379.33      364.21    125.35 o 
  -5  -8   6     1840.60     1948.20    183.92 o 
  -4  -8   6     2623.79     2567.90    247.46 o 
  -3  -8   6      625.22      669.68     78.77 o 
  -2  -8   6     5091.50     5192.59    173.44 o 
  -1  -8   6     2342.64     2228.65    184.14 o 
   0  -8   6      566.73      426.51    153.71 o 
   1  -8   6     4535.30     4535.60    168.68 o 
   2  -8   6      113.04      104.62     74.00 o 
   3  -8   6     2646.42     2791.40    184.22 o 
   4  -8   6     1211.29     1477.80    160.14 o 
   5  -8   6      145.43      191.70    116.55 o 
   6  -8   6     1345.86     1149.79    193.64 o 
   7  -8   6      327.15      188.28    140.02 o 
   8  -8   6      285.99      314.53    198.92 o 
   9  -8   6      239.19      724.11    304.40 o 
 -10  -7   6       55.06      181.27    160.57 o 
  -9  -7   6      355.53      358.97    202.16 o 
  -8  -7   6     1137.46     1288.87    141.99 o 
  -7  -7   6       29.63      103.97    112.56 o 
  -6  -7   6     1824.19     2064.04    210.64 o 
  -5  -7   6     1975.90     2078.15    224.55 o 
  -4  -7   6      836.91     1062.75    118.55 o 
  -3  -7   6     3207.19     3332.74    172.05 o 
  -2  -7   6      240.55      271.24     55.65 o 
  -1  -7   6     3555.61     3081.72    220.85 o 
   0  -7   6     5051.69     4975.75    141.64 o 
   1  -7   6      413.61      419.64    113.21 o 
   2  -7   6     2654.03     2692.13    169.92 o 
   3  -7   6      970.44      909.40    107.50 o 
   4  -7   6     1250.80     1400.40    139.48 o 
   5  -7   6     2561.81     2598.81    205.56 o 
   6  -7   6       21.36       82.45     85.52 o 
   7  -7   6      829.99     1048.89    290.08 o 
   8  -7   6      326.12      525.76    142.11 o 
   9  -7   6       89.72      109.36    204.99 o 
 -10  -6   6      667.59      293.98    268.55 o 
  -9  -6   6      680.50      742.61    166.59 o 
  -8  -6   6      243.00      236.88    117.66 o 
  -7  -6   6     2126.89     2029.46    285.55 o 
  -6  -6   6     1075.06     1275.85    202.71 o 
  -5  -6   6     1497.62     1635.24    165.27 o 
  -4  -6   6     4897.52     4673.46    232.83 o 
  -3  -6   6     1002.99     1050.31    105.48 o 
  -2  -6   6     5452.08     5324.98    231.46 o 
  -1  -6   6     2931.20     2825.58    209.53 o 
   0  -6   6     1092.25     1059.39     70.42 o 
   1  -6   6     7890.23     7838.17    240.61 o 
   2  -6   6      239.69      269.05     80.56 o 
   3  -6   6     1505.61     1474.40    105.61 o 
   4  -6   6     2764.41     3318.69    302.52 o 
   5  -6   6      153.44      177.23    158.44 o 
   6  -6   6     2007.99     2295.18    306.00 o 
   7  -6   6      270.93      163.35    175.82 o 
   8  -6   6      289.09      544.07    199.31 o 
   9  -6   6      578.64      227.90    231.07 o 
 -10  -5   6      145.03       21.20    138.60 o 
  -9  -5   6      710.61      441.83    217.42 o 
  -8  -5   6     1832.06     1763.27    186.58 o 
  -7  -5   6      179.02      229.82     88.11 o 
  -6  -5   6     1681.33     1726.40    200.45 o 
  -5  -5   6     2671.49     3667.87    772.44 o 
  -4  -5   6       67.56       49.14     73.71 o 
  -3  -5   6     3312.24     3196.96    160.35 o 
  -2  -5   6      565.79      544.16     74.09 o 
  -1  -5   6     2620.37     2517.11    208.21 o 
   0  -5   6     9067.62     8721.18    223.32 o 
   1  -5   6      168.34      233.38     67.15 o 
   2  -5   6     2455.15     2217.88    216.92 o 
   3  -5   6     2104.81     2159.66    230.93 o 
   4  -5   6      895.59     1024.71    144.07 o 
   5  -5   6     2433.84     2515.47    252.18 o 
   6  -5   6       84.02      -67.97    155.84 o 
   7  -5   6      988.47      824.75    232.01 o 
   8  -5   6      588.93     1059.21    525.47 o 
   9  -5   6       63.40      235.15    200.90 o 
 -10  -4   6      521.11      422.08    188.08 o 
  -9  -4   6      495.56      434.24    158.21 o 
  -8  -4   6       65.53      100.80    105.30 o 
  -7  -4   6     1488.25     1634.47    170.93 o 
  -6  -4   6     1032.14     1073.15    120.65 o 
  -5  -4   6     1142.04     1344.77    160.36 o 
  -4  -4   6     5123.38     5237.28    246.93 o 
  -3  -4   6      286.76      297.58     73.82 o 
  -2  -4   6     3804.48     3301.09    149.28 o 
  -1  -4   6     1965.57     1844.22    200.85 o 
   0  -4   6     1106.42     1272.46    168.19 o 
   1  -4   6     2495.04     2580.14    329.69 o 
   2  -4   6     1041.34     1020.54    164.70 o 
   3  -4   6     2365.26     2000.15    243.86 o 
   4  -4   6     3504.20     3431.84    336.83 o 
   5  -4   6      204.83      236.61    168.73 o 
   6  -4   6     2142.97     2192.56    269.99 o 
   7  -4   6      214.41      143.91    125.82 o 
   8  -4   6      205.37       48.67    179.61 o 
   9  -4   6      355.82      317.60    289.34 o 
  10  -4   6       16.48      145.26    171.72 o 
 -10  -3   6      194.99      267.20    193.13 o 
  -9  -3   6      348.57      263.55    137.46 o 
  -8  -3   6     1663.22     1657.85    184.58 o 
  -7  -3   6       72.23       60.53     98.14 o 
  -6  -3   6     2027.84     2051.92    191.83 o 
  -5  -3   6     2257.36     2362.29    193.41 o 
  -4  -3   6      459.73      521.50     99.21 o 
  -3  -3   6     5083.41     4920.29    193.13 o 
  -2  -3   6      900.02     1212.77    152.26 o 
  -1  -3   6     4885.68     5252.43    322.54 o 
   0  -3   6    16729.51    16933.62    678.41 o 
   1  -3   6      166.27      212.14    124.72 o 
   2  -3   6     4095.34     4004.42    284.28 o 
   3  -3   6     1672.88     1604.38    215.32 o 
   4  -3   6      614.44      698.37    146.70 o 
   5  -3   6     2526.93     2577.76    329.36 o 
   6  -3   6       74.78       -7.88    160.46 o 
   7  -3   6      852.92      724.87    233.30 o 
   8  -3   6      487.55      137.21    177.37 o 
   9  -3   6       24.24       63.54    179.47 o 
  10  -3   6      226.39      257.67    234.43 o 
 -10  -2   6      412.03      155.86    125.97 o 
  -9  -2   6      462.91      354.32    146.03 o 
  -8  -2   6       85.88       38.49    101.86 o 
  -7  -2   6     2355.98     2552.83    212.04 o 
  -6  -2   6      698.93      807.21     99.72 o 
  -5  -2   6     2387.04     2074.09    272.96 o 
  -4  -2   6     4888.05     4826.83    317.48 o 
  -3  -2   6      474.34      507.07     74.22 o 
  -2  -2   6     6780.83     6703.42    446.76 o 
  -1  -2   6     9448.62     9928.27    580.77 o 
   0  -2   6     1810.35     1997.89    184.60 o 
   1  -2   6     4596.43     4730.90    293.22 o 
   2  -2   6       53.30       78.86    113.40 o 
   3  -2   6     2868.04     2710.50    202.17 o 
   4  -2   6     2418.49     3060.07    238.81 o 
   5  -2   6      681.60      477.10    129.37 o 
   6  -2   6     2120.30     2278.53    354.94 o 
   7  -2   6      244.02      187.53    149.05 o 
   8  -2   6      205.60       41.08    175.91 o 
   9  -2   6      308.47      338.46    352.88 o 
  10  -2   6        1.09      148.02    150.94 o 
 -10  -1   6      120.09        9.08    130.00 o 
  -9  -1   6      925.36      502.01    166.90 o 
  -8  -1   6     1394.91     1498.91    211.51 o 
  -7  -1   6       96.54       31.49    106.12 o 
  -6  -1   6     3168.25     3147.97    150.93 o 
  -5  -1   6     2008.24     1934.34    167.13 o 
  -4  -1   6     1770.32     1863.28    134.57 o 
  -3  -1   6     9979.78    10220.79    361.34 o 
  -2  -1   6     3289.81     3613.24    311.44 o 
  -1  -1   6    14191.71    14687.55    396.53 o 
   0  -1   6     8796.79     8562.68    314.94 o 
   1  -1   6     2986.38     3270.48    191.69 o 
   2  -1   6     7020.60     6990.42    392.64 o 
   3  -1   6     1142.96     1131.13    137.77 o 
   4  -1   6     2045.01     2112.11    278.14 o 
   5  -1   6     2787.27     3473.08    372.38 o 
   6  -1   6       41.99      110.73    168.86 o 
   7  -1   6      948.73      975.80    194.43 o 
   8  -1   6      498.26      342.43    263.29 o 
   9  -1   6       42.95      165.63    157.00 o 
  10  -1   6      277.63      578.56    530.53 o 
 -10   0   6      620.86      220.49    192.02 o 
  -9   0   6      957.17      685.66    232.11 o 
  -8   0   6      394.08      346.19     99.15 o 
  -7   0   6     3505.16     3734.61    208.11 o 
  -6   0   6      307.66      438.30    105.81 o 
  -5   0   6     2789.07     2763.72    192.42 o 
  -4   0   6     6594.00     6393.23    284.23 o 
  -3   0   6      413.03      414.31     64.65 o 
  -2   0   6     8124.02     8055.73    241.25 o 
  -1   0   6     4170.16     4058.76    149.86 o 
   0   0   6     9672.57     9913.29    361.93 o 
   1   0   6     7837.44     7454.24    390.54 o 
   2   0   6     1874.72     2343.57    223.89 o 
   3   0   6     8246.12     8204.24    484.37 o 
   4   0   6     1567.87     1507.68    191.82 o 
   5   0   6      734.74      882.25    235.72 o 
   6   0   6     2598.78     3028.36    306.19 o 
   7   0   6      179.76       78.35    176.44 o 
   8   0   6      360.62      214.42    203.63 o 
   9   0   6      762.19      579.20    524.04 o 
  10   0   6        2.00      302.99    272.08 o 
 -10   1   6      120.19       60.79    128.32 o 
  -9   1   6      938.69      535.58    211.20 o 
  -8   1   6     1280.58     1203.69    146.59 o 
  -7   1   6       95.56      136.78     98.47 o 
  -6   1   6     3020.52     3271.99    216.11 o 
  -5   1   6     2044.73     1995.06    165.50 o 
  -4   1   6     1835.01     1817.37    141.88 o 
  -3   1   6    10323.95    10592.72    335.43 o 
  -2   1   6     3232.41     3576.62    151.30 o 
  -1   1   6    14346.04    14264.33    475.18 o 
   0   1   6     8476.09     8277.39    378.82 o 
   1   1   6     2875.34     3082.44    293.19 o 
   2   1   6     6612.19     6789.31    306.98 o 
   3   1   6     1007.24     1095.86    151.07 o 
   4   1   6     2092.94     2334.16    283.38 o 
   5   1   6     2661.31     2857.73    373.53 o 
   6   1   6       50.39      -70.30    176.11 o 
   7   1   6      944.18      987.25    267.12 o 
   8   1   6      494.04      187.99    215.33 o 
   9   1   6       54.28      229.94    218.98 o 
  10   1   6      271.90      240.98    268.99 o 
 -10   2   6      434.85       70.66    135.44 o 
  -9   2   6      570.15      355.16    141.61 o 
  -8   2   6       91.26       58.37     78.28 o 
  -7   2   6     2733.14     3005.47    211.34 o 
  -6   2   6      612.37      602.97    115.35 o 
  -5   2   6     2764.95     2932.14    158.18 o 
  -4   2   6     4965.11     5323.84    233.77 o 
  -3   2   6      478.76      470.18     46.59 o 
  -2   2   6     7383.53     7373.03    264.43 o 
  -1   2   6     9738.85     9833.13    329.93 o 
   0   2   6     2237.86     2551.07    221.95 o 
   1   2   6     4720.97     4943.09    290.88 o 
   2   2   6       67.49      144.30    114.81 o 
   3   2   6     2739.32     2587.01    358.98 o 
   4   2   6     2608.92     2700.82    377.23 o 
   5   2   6      674.22      633.77    164.47 o 
   6   2   6     2241.32     2772.11    367.64 o 
   7   2   6      253.92      295.44    198.89 o 
   8   2   6      202.01       61.38    136.84 o 
   9   2   6      360.24       36.73    159.97 o 
  10   2   6        1.20       19.77    164.39 o 
 -10   3   6      183.89       76.94    112.49 o 
  -9   3   6      355.85      217.70    106.61 o 
  -8   3   6     1500.82     1313.58    141.70 o 
  -7   3   6       80.35      114.90     77.44 o 
  -6   3   6     1869.11     1394.45    229.81 o 
  -5   3   6     2311.60     2370.79    120.73 o 
  -4   3   6      325.09      232.09     90.68 o 
  -3   3   6     5153.43     4929.12    139.54 o 
  -2   3   6      746.72      865.36    150.06 o 
  -1   3   6     3648.39     3681.23    186.56 o 
   0   3   6    16668.68    16815.68    666.47 o 
   1   3   6      162.62      246.29     68.03 o 
   2   3   6     4213.98     4224.29    285.74 o 
   3   3   6     1662.56     1813.21    198.87 o 
   4   3   6      622.78      798.06    199.28 o 
   5   3   6     2690.18     2588.70    256.31 o 
   6   3   6       84.43       60.01    129.83 o 
   7   3   6      902.84      797.22    183.60 o 
   8   3   6      526.05      244.91    308.47 o 
   9   3   6       35.35      -92.36    179.55 o 
  10   3   6      244.63      172.70    236.43 o 
 -10   4   6      540.32      462.72    214.24 o 
  -9   4   6      503.83      110.35    144.48 o 
  -8   4   6       63.86       53.98    124.97 o 
  -7   4   6     1644.43     1549.08    191.36 o 
  -6   4   6      997.67      847.33    149.67 o 
  -5   4   6     1183.88     1493.97    245.26 o 
  -4   4   6     4694.68     4627.25    380.03 o 
  -3   4   6      308.79      367.74     77.32 o 
  -2   4   6     3617.52     3090.40    348.26 o 
  -1   4   6     1955.40     1887.98    217.01 o 
   0   4   6     1582.00     1481.11    171.05 o 
   1   4   6     3031.84     3100.72    179.37 o 
   2   4   6     1137.14     1278.87    165.08 o 
   3   4   6     2406.47     2508.85    241.80 o 
   4   4   6     3783.78     3947.61    286.64 o 
   5   4   6      181.34      167.21    178.95 o 
   6   4   6     2297.76     2259.70    269.57 o 
   7   4   6      248.29      192.52    115.77 o 
   8   4   6      194.53      141.38    188.85 o 
   9   4   6      389.90       66.97    210.88 o 
  10   4   6       15.76       83.08    160.28 o 
 -10   5   6      130.82       68.28     99.87 o 
  -9   5   6      726.22      487.15    324.96 o 
  -8   5   6     1685.75     1230.20    747.43 o 
  -7   5   6      182.60      202.19    117.02 o 
  -6   5   6     1754.08     1789.79    180.84 o 
  -5   5   6     2394.25     2349.57    345.08 o 
  -4   5   6       17.23       -4.58     68.53 o 
  -3   5   6     3388.79     3491.36    261.75 o 
  -2   5   6      531.05      505.53    105.72 o 
  -1   5   6     2415.79     2230.58    240.15 o 
   0   5   6     9135.92     9003.22    366.88 o 
   1   5   6      122.93       53.76     98.07 o 
   2   5   6     2517.64     2632.97    181.24 o 
   3   5   6     2150.79     2112.07    193.23 o 
   4   5   6      949.48      934.54    213.87 o 
   5   5   6     2653.51     2837.94    347.98 o 
   6   5   6       92.65       21.79    193.15 o 
   7   5   6     1042.94     1089.68    193.09 o 
   8   5   6      631.26      346.49    279.94 o 
   9   5   6       66.80       50.44    149.95 o 
 -10   6   6      643.87      842.36    506.62 o 
  -9   6   6      606.20      521.06    256.42 o 
  -8   6   6      244.62       56.48    121.93 o 
  -7   6   6     1944.32     2006.76    197.93 o 
  -6   6   6      945.45      880.59    145.11 o 
  -5   6   6     1367.75     1183.64    265.71 o 
  -4   6   6     4843.34     4770.14    284.14 o 
  -3   6   6     1014.85     1132.33    126.72 o 
  -2   6   6     5217.21     5200.13    276.33 o 
  -1   6   6     2877.62     2487.49    187.48 o 
   0   6   6     1281.37     1410.39    110.45 o 
   1   6   6     8223.03     8520.12    369.94 o 
   2   6   6      282.12      352.29     97.08 o 
   3   6   6     1487.91     1819.82    173.75 o 
   4   6   6     2741.77     2911.84    331.02 o 
   5   6   6      127.57      120.62    173.04 o 
   6   6   6     2039.70     2363.77    347.40 o 
   7   6   6      280.67      402.06    188.82 o 
   8   6   6      260.69      159.95    159.03 o 
   9   6   6      583.45      100.12    151.25 o 
 -10   7   6       40.92      170.40    166.61 o 
  -9   7   6      363.84      378.52    155.60 o 
  -8   7   6     1117.22      832.79    306.27 o 
  -7   7   6       28.14       17.11     96.94 o 
  -6   7   6     2010.67     1956.22    151.85 o 
  -5   7   6     1736.47     2191.49    296.38 o 
  -4   7   6      841.98      868.03    153.95 o 
  -3   7   6     3710.67     4717.60    527.51 o 
  -2   7   6      250.80      239.37     42.85 o 
  -1   7   6     3361.33     3431.96    310.78 o 
   0   7   6     5148.84     5202.52    195.16 o 
   1   7   6      487.73      487.69    128.99 o 
   2   7   6     2366.29     2561.03    216.17 o 
   3   7   6      826.25      948.68    180.00 o 
   4   7   6     1321.60     1325.67    237.79 o 
   5   7   6     2766.50     3032.62    340.68 o 
   6   7   6       27.00      -15.76    116.01 o 
   7   7   6      785.29      672.09    238.99 o 
   8   7   6      309.46      154.13    215.08 o 
   9   7   6       83.42       16.32    177.96 o 
  -9   8   6      488.29      423.84    162.86 o 
  -8   8   6      231.05      207.61    125.98 o 
  -7   8   6     1111.54     1371.45    156.56 o 
  -6   8   6      454.40      342.88    125.98 o 
  -5   8   6     1713.36     1814.76    184.68 o 
  -4   8   6     2767.11     2898.03    312.70 o 
  -3   8   6      592.14      620.10    125.34 o 
  -2   8   6     4758.09     4566.99    142.93 o 
  -1   8   6     2548.96     2687.00     91.17 o 
   0   8   6      527.99      631.54     78.21 o 
   1   8   6     4666.96     4861.25    418.29 o 
   2   8   6      156.03      167.54    105.25 o 
   3   8   6     2445.42     2500.86    301.82 o 
   4   8   6      998.10     1004.47    230.91 o 
   5   8   6      155.27       13.52    168.52 o 
   6   8   6     1272.29     1579.19    241.85 o 
   7   8   6      309.66      305.60    182.87 o 
   8   8   6      304.68      173.42    198.28 o 
   9   8   6      221.03       49.57    218.20 o 
  -9   9   6      658.29      559.73    113.29 o 
  -8   9   6     1620.32     1377.64    406.20 o 
  -7   9   6       31.71      -12.77     87.65 o 
  -6   9   6     2637.28     3036.65    248.23 o 
  -5   9   6     1747.93     1899.18    194.06 o 
  -4   9   6      789.19      859.12    154.95 o 
  -3   9   6     3437.56     3479.75    269.99 o 
  -2   9   6      405.66      382.09     53.88 o 
  -1   9   6     2274.83     2481.21    129.17 o 
   0   9   6     3272.34     3315.64    156.77 o 
   1   9   6      367.98      368.79     97.15 o 
   2   9   6     1030.82      957.34    162.09 o 
   3   9   6      318.31      400.62    150.64 o 
   4   9   6     1082.37     1082.47    218.37 o 
   5   9   6     1533.76     1682.69    219.29 o 
   6   9   6       49.29       21.22    148.68 o 
   7   9   6      739.05      785.20    222.92 o 
   8   9   6      180.67      388.68    278.13 o 
   9   9   6       40.36     -266.57    256.42 o 
  -9  10   6      442.98      327.07    151.51 o 
  -8  10   6      167.34       99.82    110.11 o 
  -7  10   6     1264.78     1325.14    441.98 o 
  -6  10   6      584.95      522.29    204.80 o 
  -5  10   6      854.43      712.70    185.53 o 
  -4  10   6     1732.95     1770.77    346.07 o 
  -3  10   6       67.21       54.42     57.22 o 
  -2  10   6     2414.34     2344.98    202.05 o 
  -1  10   6      625.31      749.15     97.87 o 
   0  10   6      425.49      128.76     98.62 o 
   1  10   6     5034.90     5099.87    473.53 o 
   2  10   6      110.65       49.86     98.87 o 
   3  10   6      705.39      980.24    172.85 o 
   4  10   6     1254.91     1373.89    223.41 o 
   5  10   6      168.69      220.53    128.90 o 
   6  10   6      927.25     1097.29    227.12 o 
   7  10   6       93.27       74.38    159.21 o 
   8  10   6      158.53       33.79    289.34 o 
   9  10   6      252.13      511.88    333.86 o 
  -9  11   6      424.52      288.69    148.66 o 
  -8  11   6     1445.89     1279.43    380.86 o 
  -7  11   6        6.75      129.94    189.19 o 
  -6  11   6     1206.69      683.17    601.33 o 
  -5  11   6     2131.20     2021.93    177.92 o 
  -4  11   6     1045.17     1275.75    281.32 o 
  -3  11   6     2863.34     3139.10    119.00 o 
  -2  11   6      294.81      310.23     62.16 o 
  -1  11   6     3080.37     2959.58    164.43 o 
   0  11   6     3508.40     3852.11    174.88 o 
   1  11   6      154.79      306.79     72.08 o 
   2  11   6     2229.79     2091.59    197.61 o 
   3  11   6      703.27      727.25    156.15 o 
   4  11   6      806.37      935.99    191.23 o 
   5  11   6     1877.10     1786.78    242.94 o 
   6  11   6      114.46      242.75    106.20 o 
   7  11   6      495.07      346.25    184.29 o 
   8  11   6      401.86      379.82    202.50 o 
  -9  12   6      288.08      224.49    135.14 o 
  -8  12   6       11.00       -0.85     90.44 o 
  -7  12   6     1039.49      410.16    252.18 o 
  -6  12   6      335.15      243.36    336.83 o 
  -5  12   6     1420.21     1485.93    200.01 o 
  -4  12   6     1246.09     1101.15    180.43 o 
  -3  12   6       62.69       -4.86     53.60 o 
  -2  12   6     2774.79     2768.42    154.21 o 
  -1  12   6     2380.69     2545.12    177.71 o 
   0  12   6      744.00      817.76     95.35 o 
   1  12   6     3904.92     4075.32    187.56 o 
   2  12   6      293.61      214.36    121.27 o 
   3  12   6      979.34     1008.80    204.81 o 
   4  12   6     1274.71     1385.70    202.81 o 
   5  12   6       87.09       38.35    126.90 o 
   6  12   6     1127.40      996.37    220.81 o 
   7  12   6      177.65      210.76    170.17 o 
   8  12   6      160.06      282.38    415.21 o 
  -8  13   6      378.64      177.43    270.21 o 
  -7  13   6       57.43       10.33    176.22 o 
  -6  13   6      505.80      632.86    217.94 o 
  -5  13   6     1706.46     1544.86    176.07 o 
  -4  13   6      751.72      508.72    148.50 o 
  -3  13   6     2632.10     2907.02    147.00 o 
  -2  13   6      186.32      119.21     68.66 o 
  -1  13   6     1632.95     1745.62    170.33 o 
   0  13   6     2952.92     3112.37    227.10 o 
   1  13   6       11.60       27.26     48.60 o 
   2  13   6     2855.11     2917.53    254.27 o 
   3  13   6      281.32      305.07    117.92 o 
   4  13   6      770.39      734.85    160.50 o 
   5  13   6     1569.55     1416.51    209.48 o 
   6  13   6      141.77       95.54    150.45 o 
   7  13   6      501.81      328.68    199.86 o 
   8  13   6      369.62      573.01    201.28 o 
  -8  14   6       85.72       -1.21    235.03 o 
  -7  14   6     1129.93      555.93    270.65 o 
  -6  14   6      345.89      435.83    146.76 o 
  -5  14   6      656.28      753.25    171.73 o 
  -4  14   6     1671.05     1823.76    218.56 o 
  -3  14   6       57.53        3.04     55.23 o 
  -2  14   6     3162.72     3377.70    168.69 o 
  -1  14   6     1408.32     1431.60    127.68 o 
   0  14   6     1403.40     1498.51    158.53 o 
   1  14   6     3583.51     3736.16    127.84 o 
   2  14   6      110.15       94.56     95.98 o 
   3  14   6     1289.94     1153.37    161.47 o 
   4  14   6     1275.19      899.22    210.69 o 
   5  14   6      375.38      297.26    144.37 o 
   6  14   6     1356.24     1017.41    234.86 o 
   7  14   6      158.27       32.72    153.90 o 
  -7  15   6       37.14       63.87    193.26 o 
  -6  15   6      501.03      571.01    169.42 o 
  -5  15   6      919.44      960.01    126.54 o 
  -4  15   6      554.88      573.03     90.86 o 
  -3  15   6     1398.31     1699.70    108.81 o 
  -2  15   6      245.80      255.42     83.11 o 
  -1  15   6     1676.17     1942.43    164.35 o 
   0  15   6     2114.06     2100.83    243.38 o 
   1  15   6       69.49       68.06     34.69 o 
   2  15   6     2124.51     2150.72    135.93 o 
   3  15   6      358.21      363.04    125.68 o 
   4  15   6      791.55      572.80    179.53 o 
   5  15   6     1218.08      968.75    234.76 o 
   6  15   6        0.67       25.24    132.86 o 
   7  15   6      419.84      230.05    168.03 o 
  -7  16   6     1054.40     1255.64    288.02 o 
  -6  16   6      420.53      516.69    167.16 o 
  -5  16   6     1426.55     1358.71    161.64 o 
  -4  16   6     1991.76     2103.54    146.03 o 
  -3  16   6       98.17      126.87     65.33 o 
  -2  16   6     2619.09     2792.76    166.21 o 
  -1  16   6      837.63      979.66    103.63 o 
   0  16   6     1040.97     1184.18    125.93 o 
   1  16   6     2620.35     2643.48    204.29 o 
   2  16   6      189.90      193.07     77.23 o 
   3  16   6     1075.91      849.90    163.37 o 
   4  16   6      801.57      647.99    147.19 o 
   5  16   6      132.98       79.52    127.73 o 
   6  16   6      675.16      569.89    186.58 o 
   7  16   6      142.02      140.66    158.66 o 
  -7  17   6       39.25      155.55    217.45 o 
  -6  17   6      606.92      697.51    141.57 o 
  -5  17   6      552.69      492.06     99.27 o 
  -4  17   6      548.22      553.74    107.96 o 
  -3  17   6     1198.03     1116.86    170.71 o 
  -2  17   6      210.38      263.70     78.71 o 
  -1  17   6     1474.02     1709.18    124.08 o 
   0  17   6     2093.90     2098.47    178.30 o 
   1  17   6       28.61       16.35     79.88 o 
   2  17   6     1235.45     1373.87    105.42 o 
   3  17   6      175.01      235.00    108.16 o 
   4  17   6      198.56      155.33    108.46 o 
   5  17   6     1055.13      786.50    174.39 o 
   6  17   6       20.02      -13.28     97.46 o 
  -6  18   6      305.83      222.57     85.23 o 
  -5  18   6      727.98      629.44    116.32 o 
  -4  18   6     1099.69     1166.09    130.74 o 
  -3  18   6       88.24       82.24     69.49 o 
  -2  18   6     1065.48     1353.32    112.61 o 
  -1  18   6      360.71      368.86     86.31 o 
   0  18   6      430.35      404.78    113.00 o 
   1  18   6      972.18     1032.92    166.14 o 
   2  18   6       10.03      -29.28     75.33 o 
   3  18   6      556.20      771.18     93.51 o 
   4  18   6      313.46      242.86    134.78 o 
   5  18   6       93.51      185.41    149.60 o 
   6  18   6      620.37      487.50    184.53 o 
  -5  19   6      443.84      382.36    104.66 o 
  -4  19   6      357.34      338.62    115.48 o 
  -3  19   6     1048.45     1175.95    120.99 o 
  -2  19   6      141.67      143.38     85.90 o 
  -1  19   6     1165.11     1260.75    116.98 o 
   0  19   6      920.84      954.73    154.88 o 
   1  19   6       94.99      -21.29     95.02 o 
   2  19   6      867.79      526.68    280.57 o 
   3  19   6      147.96      177.29     78.35 o 
   4  19   6      348.19      187.84    123.56 o 
   5  19   6      499.01      286.45    138.21 o 
  -5  20   6      259.64      126.39     97.69 o 
  -4  20   6      720.63      592.71    107.91 o 
  -3  20   6       23.69      -40.10     77.08 o 
  -2  20   6      544.03      494.02     97.68 o 
  -1  20   6      486.04      481.79     93.37 o 
   0  20   6      332.37      225.36     75.96 o 
   1  20   6      749.93      535.00    215.49 o 
   2  20   6       16.17        6.36     72.05 o 
   3  20   6      445.94      314.96    157.92 o 
   4  20   6      207.75      106.85    228.33 o 
  -4  21   6      218.44      173.01     91.69 o 
  -3  21   6      552.08      572.91    105.79 o 
  -2  21   6       76.93      135.41     81.13 o 
  -1  21   6      691.99      557.42     98.57 o 
   0  21   6      768.33      889.25    117.07 o 
   1  21   6        1.62      -34.43    104.94 o 
   2  21   6      647.64      291.11    181.22 o 
   3  21   6       85.44      115.21    199.64 o 
  -2  22   6      179.41      239.04    114.97 o 
  -1  22   6      518.94      485.21     98.45 o 
   0  22   6      136.38      169.03     78.48 o 
   1  22   6      660.97      402.17    188.78 o 
   2  22   6       73.09       68.28     87.85 o 
   3 -20   7        9.91       -6.49    150.39 o 
   3 -19   7      535.18       90.30    136.32 o 
   4 -19   7      133.18       76.68     64.49 o 
   2 -18   7      590.62      598.14    186.66 o 
   3 -18   7       31.56        3.23     44.51 o 
   4 -18   7      387.03      349.29     93.07 o 
   5 -18   7      329.18      324.68    107.71 o 
  -6 -17   7       65.99      -99.38    278.46 o 
  -5 -17   7     1112.05      695.87    236.46 o 
   2 -17   7       30.98       26.58     47.05 o 
   3 -17   7      543.08      509.45     93.54 o 
   4 -17   7      143.88      277.11     91.91 o 
   5 -17   7      209.65      471.60    115.80 o 
   6 -17   7      439.68      642.88    113.31 o 
  -7 -16   7       32.29       95.76    143.38 o 
  -6 -16   7      959.11      820.05    145.84 o 
  -5 -16   7      305.39      235.85     60.83 o 
   1 -16   7      269.46      195.68     42.65 o 
   2 -16   7     2106.73     1928.67    208.49 o 
   3 -16   7      251.85      212.49     80.09 o 
   4 -16   7      535.52      706.90    122.61 o 
   5 -16   7      742.82      746.30    119.47 o 
   6 -16   7       42.12      107.84     98.49 o 
  -7 -15   7     1019.34      683.94    158.22 o 
  -6 -15   7      127.22       70.42     45.50 o 
  -5 -15   7     1763.26     1555.85    116.67 o 
  -4 -15   7     1323.34     1350.34     82.06 o 
   1 -15   7     2662.89     2491.05    143.90 o 
   2 -15   7       14.22      -42.99     54.08 o 
   3 -15   7     1970.47     1861.92    130.01 o 
   4 -15   7      453.68      386.31    109.92 o 
   5 -15   7      671.38      640.67    152.56 o 
   6 -15   7      784.46      870.05    237.67 o 
   7 -15   7        5.98       60.98    177.05 o 
  -7 -14   7       55.64       24.17    204.80 o 
  -6 -14   7     1343.30     1404.31    304.79 o 
  -5 -14   7      961.49      939.95    128.63 o 
  -4 -14   7      727.35      633.70     64.30 o 
  -3 -14   7     1423.74     1378.34     76.97 o 
   0 -14   7     1701.87     1503.54    114.55 o 
   1 -14   7      946.01      954.75    227.72 o 
   2 -14   7     3896.41     3878.93    270.61 o 
   3 -14   7      160.84      136.25     75.45 o 
   4 -14   7     1200.22     1589.97    406.27 o 
   5 -14   7      764.47      651.98    124.66 o 
   6 -14   7       43.49       30.86    100.83 o 
   7 -14   7      521.69      417.20    117.34 o 
  -8 -13   7      329.95      380.47    162.99 o 
  -7 -13   7      745.86      697.89    234.15 o 
  -6 -13   7        3.45       24.50     78.46 o 
  -5 -13   7     1833.48     1705.01    112.33 o 
  -4 -13   7      560.21      685.35     72.28 o 
  -3 -13   7      378.08      325.23     57.26 o 
  -2 -13   7     4800.13     4855.79    156.67 o 
  -1 -13   7      184.65      123.62     42.58 o 
   0 -13   7     2966.80     2925.17    209.64 o 
   1 -13   7     1864.96     1813.45    127.97 o 
   2 -13   7      215.19      119.89     68.58 o 
   3 -13   7     1459.75     1502.42    112.71 o 
   4 -13   7      435.82      413.46    104.27 o 
   5 -13   7      756.19      687.99    130.48 o 
   6 -13   7      920.41     1289.32    408.01 o 
   7 -13   7        3.09      -76.25    105.49 o 
  -8 -12   7      285.00      332.15    175.12 o 
  -7 -12   7       73.05       84.04    101.64 o 
  -6 -12   7     1116.19      780.59    159.52 o 
  -5 -12   7      430.87      402.89    165.78 o 
  -4 -12   7     1928.57     1939.35    121.90 o 
  -3 -12   7     1242.01     1331.67     92.87 o 
  -2 -12   7      183.24      146.92     59.01 o 
  -1 -12   7     2491.02     2638.61    119.12 o 
   0 -12   7      699.28      732.15    153.79 o 
   1 -12   7      822.69      878.68     88.70 o 
   2 -12   7     1691.45     1712.30    199.47 o 
   3 -12   7       37.74       62.66     75.28 o 
   4 -12   7      637.37      655.72    115.33 o 
   5 -12   7      499.06      366.77    124.86 o 
   6 -12   7       43.45       77.71    107.02 o 
   7 -12   7      525.71      468.51    121.68 o 
   8 -12   7      117.88       48.31    135.47 o 
  -8 -11   7      283.86      252.12    159.03 o 
  -7 -11   7      662.21      549.60    146.67 o 
  -6 -11   7       14.11       93.48     98.88 o 
  -5 -11   7     1540.96     1355.97    158.30 o 
  -4 -11   7       39.25       82.68     56.93 o 
  -3 -11   7      162.72      113.02     58.56 o 
  -2 -11   7     2156.93     2184.97    113.17 o 
  -1 -11   7      135.24      133.90     97.01 o 
   0 -11   7     1294.05     1527.94    164.68 o 
   1 -11   7     1432.11     1619.15    151.65 o 
   2 -11   7       27.42      -12.60     65.95 o 
   3 -11   7      593.80      651.35    145.49 o 
   4 -11   7      195.23      190.36     83.67 o 
   5 -11   7      605.34      438.71    104.79 o 
   6 -11   7      610.93      635.54    147.68 o 
   7 -11   7        7.52      141.17    117.56 o 
   8 -11   7      164.46      355.99    140.42 o 
  -9 -10   7      724.54     1033.31    237.73 o 
  -8 -10   7      763.44      692.72    219.21 o 
  -7 -10   7      245.41       95.23    166.00 o 
  -6 -10   7     2240.51     2352.40    345.74 o 
  -5 -10   7     1034.63      996.70    287.42 o 
  -4 -10   7     1061.37     1245.91     86.65 o 
  -3 -10   7     1972.40     1922.52    113.10 o 
  -2 -10   7       61.98       43.17     59.71 o 
  -1 -10   7     1674.02     1647.11    180.73 o 
   0 -10   7      427.42      508.98    134.89 o 
   1 -10   7      369.28      400.26     86.16 o 
   2 -10   7     1697.87     1947.17    140.31 o 
   3 -10   7      522.73      547.05    112.98 o 
   4 -10   7      715.69      691.14    135.18 o 
   5 -10   7      628.92      665.25    106.77 o 
   6 -10   7       85.15       60.59    114.07 o 
   7 -10   7      545.93      583.91    160.29 o 
   8 -10   7       65.17      271.99    312.91 o 
  -9  -9   7      142.31       65.67    128.77 o 
  -8  -9   7      661.39      718.98    185.71 o 
  -7  -9   7     1237.35     1828.76    221.95 o 
  -6  -9   7      115.44      174.68    106.67 o 
  -5  -9   7     2800.91     2579.84    251.36 o 
  -4  -9   7      916.20      932.93    113.89 o 
  -3  -9   7      773.61      709.78     84.53 o 
  -2  -9   7     2487.53     2740.96    147.20 o 
  -1  -9   7      796.35      632.55    140.49 o 
   0  -9   7     1115.99     1319.29    184.69 o 
   1  -9   7     4085.31     4219.86    196.29 o 
   2  -9   7       81.27       33.76     74.16 o 
   3  -9   7     1479.59     1651.56    157.11 o 
   4  -9   7      638.32      597.08    131.43 o 
   5  -9   7      380.46      398.95    129.86 o 
   6  -9   7      898.52      903.70    162.70 o 
   7  -9   7       54.54       28.85     96.35 o 
   8  -9   7      349.23      743.93    340.82 o 
  -9  -8   7      601.37      591.11    208.86 o 
  -8  -8   7     1200.42     1274.14    165.29 o 
  -7  -8   7      250.06      257.27    155.61 o 
  -6  -8   7     3613.69     3779.73    275.11 o 
  -5  -8   7      333.31      367.18    119.12 o 
  -4  -8   7      918.93     1086.09    121.34 o 
  -3  -8   7     1820.71     1790.52    105.94 o 
  -2  -8   7       32.99        2.20     51.09 o 
  -1  -8   7     3075.11     3249.47    253.72 o 
   0  -8   7     1221.88     1254.10    199.75 o 
   1  -8   7      892.62      896.94     79.31 o 
   2  -8   7     2951.10     3149.51    176.32 o 
   3  -8   7      171.65      158.32     85.64 o 
   4  -8   7     1328.36     1577.43    177.51 o 
   5  -8   7     1184.42      987.66    172.48 o 
   6  -8   7      189.43      236.77    126.10 o 
   7  -8   7     1022.48     1047.29    189.38 o 
   8  -8   7       97.66       58.13    136.33 o 
   9  -8   7       73.43      404.36    154.34 o 
  -9  -7   7      200.07      259.66    167.16 o 
  -8  -7   7      516.31      486.56    169.50 o 
  -7  -7   7     1376.24     1634.06    165.06 o 
  -6  -7   7      519.71      390.00    123.72 o 
  -5  -7   7     2896.20     2936.81    249.54 o 
  -4  -7   7      922.47     1090.76    125.58 o 
  -3  -7   7     1360.45     1332.14     97.77 o 
  -2  -7   7     4813.39     4785.59    191.33 o 
  -1  -7   7      374.92      488.21    144.89 o 
   0  -7   7     3924.24     3618.77    233.93 o 
   1  -7   7     3736.03     3877.57    180.82 o 
   2  -7   7      298.89      348.24     88.42 o 
   3  -7   7     2410.68     2765.36    196.15 o 
   4  -7   7      771.86      705.53    114.45 o 
   5  -7   7      539.81      610.48    125.61 o 
   6  -7   7     1565.04      847.54    247.98 o 
   7  -7   7      158.20      124.65    111.51 o 
   8  -7   7      505.09      478.14    126.90 o 
   9  -7   7      352.40      291.43    124.72 o 
  -9  -6   7      353.97      265.72    172.08 o 
  -8  -6   7      733.31      744.96    175.49 o 
  -7  -6   7      129.13       71.61    115.67 o 
  -6  -6   7     3835.48     3939.14    367.28 o 
  -5  -6   7      232.41      476.00    115.77 o 
  -4  -6   7     1220.20     1366.81    130.92 o 
  -3  -6   7     3653.45     3796.76    156.91 o 
  -2  -6   7       38.94      -25.75     60.77 o 
  -1  -6   7     4340.51     4156.96    318.25 o 
   0  -6   7     1329.14     1278.77     69.35 o 
   1  -6   7     1662.35     1548.03    129.36 o 
   2  -6   7     3641.28     3415.60    398.35 o 
   3  -6   7      126.37       84.25     70.78 o 
   4  -6   7     1647.37     2236.23    282.37 o 
   5  -6   7      820.83      750.45    160.23 o 
   6  -6   7      206.15      264.21    129.03 o 
   7  -6   7     1269.02     1520.71    244.43 o 
   8  -6   7      229.06      464.57    197.83 o 
   9  -6   7      183.27      130.03    268.87 o 
  -9  -5   7       82.29      -32.40    155.62 o 
  -8  -5   7      457.67      330.00    149.22 o 
  -7  -5   7     2594.31     2660.27    245.65 o 
  -6  -5   7     1776.19     1943.98    193.89 o 
  -5  -5   7     1340.19     1386.69    164.20 o 
  -4  -5   7     3076.88     3205.45    258.39 o 
  -3  -5   7     1742.79     1806.16    208.40 o 
  -2  -5   7     4117.33     4018.23    297.59 o 
  -1  -5   7      625.16      486.45    154.23 o 
   0  -5   7     4785.14     4594.66    141.80 o 
   1  -5   7     3406.31     3511.17    166.76 o 
   2  -5   7      118.97       18.42    114.85 o 
   3  -5   7     2193.83     2148.45    278.07 o 
   4  -5   7      455.10      553.23    190.56 o 
   5  -5   7     1024.84      919.26    180.89 o 
   6  -5   7     1259.87     1128.64    257.98 o 
   7  -5   7       18.51       58.64    159.46 o 
   8  -5   7      409.54      413.80    211.25 o 
   9  -5   7      365.93     1081.46    414.83 o 
 -10  -4   7       54.89       24.22    107.77 o 
  -9  -4   7      899.90      788.41    213.60 o 
  -8  -4   7      646.87      579.10    168.23 o 
  -7  -4   7      104.51      165.61    120.02 o 
  -6  -4   7     3289.79     3543.55    509.97 o 
  -5  -4   7      657.60      587.43    129.33 o 
  -4  -4   7     1444.43     1522.44    117.24 o 
  -3  -4   7     5293.60     4987.74    170.49 o 
  -2  -4   7       63.86      161.05    114.44 o 
  -1  -4   7     6460.93     5910.04    436.54 o 
   0  -4   7     2556.89     2439.29    147.20 o 
   1  -4   7     2436.10     2114.44    170.79 o 
   2  -4   7     4752.61     4646.64    344.91 o 
   3  -4   7       98.51      -13.06    132.42 o 
   4  -4   7     2069.77     2377.22    415.32 o 
   5  -4   7      953.73      848.03    257.79 o 
   6  -4   7      275.39      259.97    143.97 o 
   7  -4   7     1331.72     1371.60    309.81 o 
   8  -4   7      139.43      296.03    192.40 o 
   9  -4   7      212.18      296.53    231.90 o 
 -10  -3   7      494.63      172.90    153.26 o 
  -9  -3   7       20.93       -3.94     89.80 o 
  -8  -3   7      327.89      297.37    146.02 o 
  -7  -3   7     3812.32     3997.02    320.45 o 
  -6  -3   7      971.98     1016.74    188.26 o 
  -5  -3   7     2067.44     2433.53    470.67 o 
  -4  -3   7     1141.72     1161.47    116.74 o 
  -3  -3   7      885.36      871.04     84.69 o 
  -2  -3   7     4298.04     4122.55    335.51 o 
  -1  -3   7      830.93      961.90    188.20 o 
   0  -3   7     2316.62     2297.66    219.11 o 
   1  -3   7     5174.94     5309.48    328.17 o 
   2  -3   7      142.46      198.83     79.65 o 
   3  -3   7     3483.03     3587.96    349.18 o 
   4  -3   7      468.45      650.45    210.37 o 
   5  -3   7      891.65      895.56    245.33 o 
   6  -3   7      964.10     1074.43    201.56 o 
   7  -3   7       30.26        8.11    121.36 o 
   8  -3   7      401.46      371.35    139.01 o 
   9  -3   7       33.60     -143.76    189.54 o 
 -10  -2   7       67.75      -20.67    119.03 o 
  -9  -2   7      459.81      154.28    148.59 o 
  -8  -2   7      366.96      351.42    156.27 o 
  -7  -2   7      168.31      222.39    121.89 o 
  -6  -2   7     3602.31     3598.83    267.41 o 
  -5  -2   7      505.89      488.68    117.90 o 
  -4  -2   7     2579.47     2951.92    194.04 o 
  -3  -2   7     3276.21     2860.73    283.32 o 
  -2  -2   7       10.06      -17.81    111.80 o 
  -1  -2   7     5596.66     5413.81    413.01 o 
   0  -2   7     4095.12     3973.09    224.32 o 
   1  -2   7     2437.12     2530.40    228.75 o 
   2  -2   7     5459.84     5702.59    375.51 o 
   3  -2   7      599.80      768.71    189.16 o 
   4  -2   7     1268.27     1623.19    323.36 o 
   5  -2   7     1245.47     1188.55    209.17 o 
   6  -2   7      460.33      314.22    219.43 o 
   7  -2   7      932.47      858.18    194.34 o 
   8  -2   7      204.31       85.42    189.04 o 
   9  -2   7       81.33      536.73    226.52 o 
 -10  -1   7      587.82      107.96    137.86 o 
  -9  -1   7       23.02        1.78    107.99 o 
  -8  -1   7      824.75      677.68    178.49 o 
  -7  -1   7     4544.39     4645.24    317.46 o 
  -6  -1   7       27.43      -24.10     96.68 o 
  -5  -1   7     1152.97     1657.37    153.91 o 
  -4  -1   7     2568.00     2591.28    159.04 o 
  -3  -1   7     1485.74     1282.05     94.83 o 
  -2  -1   7     5883.19     5005.74    430.60 o 
  -1  -1   7     1536.42     1572.57     70.05 o 
   0  -1   7     6764.15     6747.30    368.01 o 
   1  -1   7     5347.96     5367.31    284.03 o 
   2  -1   7      122.73      227.81    129.35 o 
   3  -1   7     3876.00     3758.16    229.50 o 
   4  -1   7     1145.62     1024.83    243.21 o 
   5  -1   7      693.91      769.25    240.89 o 
   6  -1   7     1840.17     1842.71    333.85 o 
   7  -1   7       97.48      123.20    175.07 o 
   8  -1   7      556.52      181.77    207.80 o 
   9  -1   7      353.07      -23.82    210.83 o 
 -10   0   7       80.37       60.45    127.41 o 
  -9   0   7      392.46      327.36    132.37 o 
  -8   0   7      152.77      180.51     86.60 o 
  -7   0   7       73.62       73.08    109.57 o 
  -6   0   7     3603.68     3445.73    245.95 o 
  -5   0   7      530.16      567.24    111.52 o 
  -4   0   7     2734.96     2868.06    149.63 o 
  -3   0   7     4624.39     4565.58    184.32 o 
  -2   0   7       68.59       19.06     43.91 o 
  -1   0   7     2732.51     2744.68    405.87 o 
   0   0   7     2768.07     2802.31    222.65 o 
   1   0   7      277.79      227.88    125.78 o 
   2   0   7     5715.19     5782.14    385.49 o 
   3   0   7      410.77      347.07    166.61 o 
   4   0   7     1920.71     2399.09    334.91 o 
   5   0   7     1440.28     1604.32    304.03 o 
   6   0   7       86.69      108.27    140.30 o 
   7   0   7     1081.95     1094.35    270.59 o 
   8   0   7      462.99       83.65    195.88 o 
   9   0   7       49.87      196.96    220.08 o 
 -10   1   7      600.94      164.59    133.65 o 
  -9   1   7       51.34       53.97    106.79 o 
  -8   1   7      831.63      866.88    246.48 o 
  -7   1   7     4610.36     4801.19    360.68 o 
  -6   1   7       19.83       36.99     72.24 o 
  -5   1   7     1215.99     1416.20    142.30 o 
  -4   1   7     2733.46     2602.48    140.94 o 
  -3   1   7     1448.99     1471.55     78.93 o 
  -2   1   7     6518.56     6265.34    216.55 o 
  -1   1   7     1463.93     1476.51    102.00 o 
   0   1   7     7027.62     6966.78    362.47 o 
   1   1   7     5580.64     5821.11    270.49 o 
   2   1   7       87.25      147.54     89.31 o 
   3   1   7     3696.45     3524.65    343.84 o 
   4   1   7     1300.01     1281.07    248.33 o 
   5   1   7      622.92      742.31    245.29 o 
   6   1   7     1840.57     1864.03    257.37 o 
   7   1   7      104.46       54.17    136.14 o 
   8   1   7      529.74      223.85    218.16 o 
   9   1   7      370.71      186.50    175.01 o 
 -10   2   7       67.37       27.31    115.48 o 
  -9   2   7      495.15      256.31    120.73 o 
  -8   2   7      260.70      168.98     88.11 o 
  -7   2   7      122.75      140.37     96.41 o 
  -6   2   7     3490.26     3635.15    288.38 o 
  -5   2   7      669.37      658.03    122.06 o 
  -4   2   7     2653.70     2809.69    166.78 o 
  -3   2   7     3440.69     3368.68     92.98 o 
  -2   2   7       13.32      -12.82     50.32 o 
  -1   2   7     5234.48     4858.41    251.47 o 
   0   2   7     4104.68     4272.88    281.48 o 
   1   2   7     2318.42     2383.30    222.36 o 
   2   2   7     5304.78     5595.92    373.81 o 
   3   2   7      610.76      576.22    188.42 o 
   4   2   7     1093.43     1514.72    304.46 o 
   5   2   7     1226.26     1236.80    283.43 o 
   6   2   7      404.16      532.68    220.48 o 
   7   2   7      874.66      840.60    255.15 o 
   8   2   7      236.53       94.49    122.86 o 
   9   2   7       91.34       85.27    166.41 o 
 -10   3   7      511.18      116.50    118.48 o 
  -9   3   7       31.68      -26.66    102.76 o 
  -8   3   7      273.40      218.77     80.66 o 
  -7   3   7     4076.98     4175.76    244.72 o 
  -6   3   7      927.07      626.47    165.45 o 
  -5   3   7     1978.48     2020.96    187.54 o 
  -4   3   7     1020.81      857.72    100.21 o 
  -3   3   7      954.46      935.39     43.71 o 
  -2   3   7     4389.77     4183.58    423.07 o 
  -1   3   7      844.74      823.04     89.87 o 
   0   3   7     2559.25     2684.51    171.46 o 
   1   3   7     4908.55     4708.82    266.39 o 
   2   3   7      125.56      121.70    126.96 o 
   3   3   7     3383.07     3747.53    279.31 o 
   4   3   7      511.74      644.37    149.54 o 
   5   3   7      838.68      754.24    251.07 o 
   6   3   7     1048.65      902.55    271.51 o 
   7   3   7       37.24       17.32    160.95 o 
   8   3   7      381.99      142.75    225.33 o 
   9   3   7       57.32       72.75    191.58 o 
 -10   4   7       45.03      101.65    109.46 o 
  -9   4   7     1064.24      716.12    274.12 o 
  -8   4   7      562.06      474.76    171.06 o 
  -7   4   7      111.70      167.22    118.03 o 
  -6   4   7     3435.23     3865.75    253.27 o 
  -5   4   7      677.26      597.51    124.67 o 
  -4   4   7     1359.88     1255.49    255.03 o 
  -3   4   7     5085.58     5353.75    247.23 o 
  -2   4   7       71.52       30.69     65.51 o 
  -1   4   7     6307.60     6499.44    255.92 o 
   0   4   7     2647.39     2911.14    172.15 o 
   1   4   7     2471.18     2531.68    292.20 o 
   2   4   7     4692.04     4490.90    275.25 o 
   3   4   7      127.39      123.30    133.64 o 
   4   4   7     2013.51     2453.86    318.16 o 
   5   4   7     1063.78     1312.36    172.20 o 
   6   4   7      275.01      372.60    201.55 o 
   7   4   7     1368.77     2251.57    660.69 o 
   8   4   7      165.63       28.85    205.76 o 
   9   4   7      215.93      234.40    222.82 o 
  -9   5   7       62.31       88.09     79.11 o 
  -8   5   7      393.90      201.35     84.27 o 
  -7   5   7     2512.21     2555.25    386.96 o 
  -6   5   7     1739.57     1595.50    523.50 o 
  -5   5   7     1299.18     1505.41    199.25 o 
  -4   5   7     3015.27     3075.71    142.47 o 
  -3   5   7     1904.55     1874.80    107.71 o 
  -2   5   7     3857.03     3595.77    228.38 o 
  -1   5   7      657.73      667.11    159.51 o 
   0   5   7     4820.06     5098.37    205.44 o 
   1   5   7     3500.63     3539.60    214.19 o 
   2   5   7       87.19      -51.77    112.70 o 
   3   5   7     2175.77     2334.10    432.42 o 
   4   5   7      492.07      494.99    203.73 o 
   5   5   7      995.58      922.60    202.64 o 
   6   5   7     1297.95     1302.61    272.35 o 
   7   5   7       25.33      -28.21    162.04 o 
   8   5   7      385.40      203.69    219.14 o 
   9   5   7      354.82      167.40    251.76 o 
  -9   6   7      474.39      192.11    153.12 o 
  -8   6   7      741.49       71.24    292.64 o 
  -7   6   7      119.36       85.86    186.88 o 
  -6   6   7     4045.60     4518.53    450.72 o 
  -5   6   7      190.33      125.43    186.66 o 
  -4   6   7     1190.59     1137.50     80.70 o 
  -3   6   7     3794.92     3685.32    159.56 o 
  -2   6   7       44.88      -59.82     91.51 o 
  -1   6   7     4312.25     4505.74    228.90 o 
   0   6   7     1300.28     1359.52    142.18 o 
   1   6   7     1605.58     1704.62    179.45 o 
   2   6   7     3808.38     3933.24    327.38 o 
   3   6   7      174.32      126.83    135.91 o 
   4   6   7     1755.64     1987.50    297.93 o 
   5   6   7      994.20      978.78    241.59 o 
   6   6   7      203.47      153.37    185.32 o 
   7   6   7     1217.81      963.11    282.38 o 
   8   6   7      225.60       98.14    216.70 o 
   9   6   7      161.68      188.29    202.85 o 
  -9   7   7      164.85       82.54    140.42 o 
  -8   7   7      464.06      261.20    272.74 o 
  -7   7   7     1328.74     1114.16    327.49 o 
  -6   7   7      511.60      305.83    199.53 o 
  -5   7   7     2610.05     2236.12    343.43 o 
  -4   7   7     1187.52     1222.97    167.21 o 
  -3   7   7     1446.95     1459.53    104.58 o 
  -2   7   7     4783.91     4159.90    290.33 o 
  -1   7   7      352.58      429.09    108.23 o 
   0   7   7     3921.89     4146.37    197.65 o 
   1   7   7     3650.32     3660.93    263.30 o 
   2   7   7      276.58      370.46    134.41 o 
   3   7   7     2281.11     2176.07    277.34 o 
   4   7   7      769.54      733.49    208.79 o 
   5   7   7      522.67      561.93    216.95 o 
   6   7   7     1528.62     2152.57    205.67 o 
   7   7   7      158.32      102.59    179.01 o 
   8   7   7      494.67      311.45    321.00 o 
   9   7   7      332.98      167.39    216.40 o 
  -9   8   7      606.05      499.75    165.29 o 
  -8   8   7     1285.87      569.67    355.85 o 
  -7   8   7      235.93      199.53    223.71 o 
  -6   8   7     3901.90     4138.49    429.28 o 
  -5   8   7      277.77      525.68    152.15 o 
  -4   8   7      748.84      707.53    163.60 o 
  -3   8   7     1674.93     1863.34    123.10 o 
  -2   8   7       33.45      -10.23    102.16 o 
  -1   8   7     2926.62     2964.98    291.81 o 
   0   8   7     1294.29     1291.85    121.33 o 
   1   8   7      986.97     1148.02    178.36 o 
   2   8   7     2617.90     2797.81    253.27 o 
   3   8   7      149.43      316.54    142.67 o 
   4   8   7     1218.46     1344.55    253.83 o 
   5   8   7     1092.76     1210.13    240.24 o 
   6   8   7      208.30      207.18    140.44 o 
   7   8   7      940.51      807.40    255.50 o 
   8   8   7       74.94       87.59    178.65 o 
   9   8   7       78.64      231.41    239.87 o 
  -9   9   7      111.07      132.36    281.43 o 
  -8   9   7      577.87      183.59    298.79 o 
  -7   9   7     1241.91      512.94    326.39 o 
  -6   9   7      115.14      143.13    175.12 o 
  -5   9   7     2768.87     3157.04    288.24 o 
  -4   9   7     1232.51     1402.75    171.91 o 
  -3   9   7      804.31      830.39     72.01 o 
  -2   9   7     2425.48     2559.86    218.33 o 
  -1   9   7      783.40      819.34    166.03 o 
   0   9   7     1189.53     1216.75     85.81 o 
   1   9   7     4056.92     4241.89    267.74 o 
   2   9   7       83.63       34.63    105.63 o 
   3   9   7     1542.43     1657.36    271.71 o 
   4   9   7      554.03      565.05    188.13 o 
   5   9   7      437.79      407.99    182.24 o 
   6   9   7      949.51      854.93    180.06 o 
   7   9   7       44.37       10.08    156.84 o 
   8   9   7      391.29      361.93    221.84 o 
  -9  10   7      682.28      165.12    389.60 o 
  -8  10   7      811.07      440.61    302.86 o 
  -7  10   7      215.44      154.23    204.47 o 
  -6  10   7     2133.99     2278.01    326.83 o 
  -5  10   7      975.55      723.99    378.17 o 
  -4  10   7      770.34      732.58    265.69 o 
  -3  10   7     2009.69     2246.32    108.91 o 
  -2  10   7       65.72      110.74     66.71 o 
  -1  10   7     1831.98     1934.04    231.65 o 
   0  10   7      388.74      438.52    162.90 o 
   1  10   7      484.14      492.73    100.81 o 
   2  10   7     1606.55     1729.16    238.86 o 
   3  10   7      492.19      405.48    193.14 o 
   4  10   7      808.66      973.82    193.86 o 
   5  10   7      655.53      810.23    190.60 o 
   6  10   7       98.03      203.82    126.42 o 
   7  10   7      579.96      624.37    209.79 o 
   8  10   7       57.30      193.18    226.90 o 
  -8  11   7      210.91       77.72    252.07 o 
  -7  11   7      647.77       77.72    246.47 o 
  -6  11   7       20.27      -58.26    112.29 o 
  -5  11   7     1532.47     1775.93    236.52 o 
  -4  11   7      183.21      117.22     65.22 o 
  -3  11   7      214.02      168.90     58.04 o 
  -2  11   7     1996.33     2116.48    100.57 o 
  -1  11   7      194.01      193.77     63.86 o 
   0  11   7     1233.07     1125.45    228.37 o 
   1  11   7     1499.79     1937.32    154.33 o 
   2  11   7       44.87       -0.17     90.28 o 
   3  11   7      616.96      698.44    156.68 o 
   4  11   7      210.27      205.41    139.65 o 
   5  11   7      745.52      726.71    169.43 o 
   6  11   7      640.75      607.69    162.31 o 
   7  11   7        4.44      -52.39    156.05 o 
   8  11   7      162.26      433.22    208.11 o 
  -8  12   7      264.09      264.06    167.87 o 
  -7  12   7       75.17      100.37    199.75 o 
  -6  12   7     1114.85     1668.60    465.12 o 
  -5  12   7      398.11      470.20    119.91 o 
  -4  12   7     1792.69     1919.20    178.59 o 
  -3  12   7     1584.99     1641.21    109.36 o 
  -2  12   7      183.22      251.22     71.62 o 
  -1  12   7     2602.82     2512.55    274.75 o 
   0  12   7      656.33      811.75    155.77 o 
   1  12   7      778.72      863.91    181.76 o 
   2  12   7     1733.29     1747.17    192.11 o 
   3  12   7       64.57       34.65    103.66 o 
   4  12   7      683.16      678.50    188.91 o 
   5  12   7      546.61      571.95    161.48 o 
   6  12   7       26.67      139.16    121.95 o 
   7  12   7      535.02      430.53    198.00 o 
   8  12   7      108.51      251.63    197.00 o 
  -8  13   7      313.83       82.89    170.39 o 
  -7  13   7      885.22      422.25    174.13 o 
  -6  13   7        5.75      -35.72    111.91 o 
  -5  13   7     1802.02     2130.56    348.54 o 
  -4  13   7      599.39      570.98     75.64 o 
  -3  13   7      258.02      325.01     61.78 o 
  -2  13   7     4495.12     4737.40    265.92 o 
  -1  13   7      192.02      169.46     92.66 o 
   0  13   7     3068.11     3659.75    348.65 o 
   1  13   7     1740.09     2152.28    171.65 o 
   2  13   7      233.19      198.08    102.86 o 
   3  13   7     1308.67     1259.17    172.73 o 
   4  13   7      386.70      482.85    142.61 o 
   5  13   7      704.54      738.43    182.69 o 
   6  13   7      885.59      869.27    175.33 o 
   7  13   7        6.08      123.14    147.26 o 
  -7  14   7       63.54      -10.22    119.83 o 
  -6  14   7     1354.36     1573.24    329.25 o 
  -5  14   7      969.71      555.57    157.38 o 
  -4  14   7      766.42      945.79    102.40 o 
  -3  14   7     1551.17     1565.66    126.34 o 
  -2  14   7       85.22      170.48     66.95 o 
  -1  14   7     2950.90     3094.18    171.60 o 
   0  14   7     1840.72     1970.90    151.03 o 
   1  14   7      948.49     1079.32     95.77 o 
   2  14   7     3853.02     4034.99    274.10 o 
   3  14   7      164.02      172.99    125.08 o 
   4  14   7     1167.40      959.18    183.86 o 
   5  14   7      755.85      570.36    173.06 o 
   6  14   7       50.64       70.35    140.09 o 
   7  14   7      485.92      229.01    188.49 o 
  -7  15   7      987.62      287.47    271.42 o 
  -6  15   7      140.10       93.74    130.18 o 
  -5  15   7     1714.89     1779.44    109.84 o 
  -4  15   7     1360.99     1390.97    129.67 o 
  -3  15   7      100.73      113.71     63.29 o 
  -2  15   7     4148.90     3898.67    202.18 o 
  -1  15   7      421.76      478.57    139.60 o 
   0  15   7     2075.77     2160.90    152.31 o 
   1  15   7     2707.22     2673.23    313.12 o 
   2  15   7        6.91       37.04     79.64 o 
   3  15   7     1888.16     1842.66    160.38 o 
   4  15   7      494.98      329.33    130.39 o 
   5  15   7      663.16      396.43    165.18 o 
   6  15   7      769.68      586.34    196.52 o 
   7  15   7        6.69      -20.32    167.26 o 
  -7  16   7       30.34      335.73    221.40 o 
  -6  16   7      869.23      671.94    134.11 o 
  -5  16   7      293.63      322.62     87.13 o 
  -4  16   7      953.49     1094.38    102.81 o 
  -3  16   7     1268.14     1437.40    115.40 o 
  -2  16   7      133.91      168.45     72.65 o 
  -1  16   7     2655.17     2934.20    272.74 o 
   0  16   7     1750.73     1936.08    148.53 o 
   1  16   7      216.48      281.70    164.72 o 
   2  16   7     2093.90     1943.57    124.41 o 
   3  16   7      244.15      159.13    109.66 o 
   4  16   7      604.84      523.81    174.44 o 
   5  16   7      718.09      475.34    168.25 o 
   6  16   7       47.00       59.17    139.85 o 
  -6  17   7       70.98      217.84     84.87 o 
  -5  17   7     1110.40     1142.41    213.07 o 
  -4  17   7      352.35      255.61     82.06 o 
  -3  17   7      122.64       35.27     71.18 o 
  -2  17   7     1500.94     1933.38    175.66 o 
  -1  17   7      100.35        0.20     64.51 o 
   0  17   7      745.13      844.13    129.39 o 
   1  17   7     1001.33     1094.65    186.54 o 
   2  17   7       26.45       25.93     72.58 o 
   3  17   7      607.91      688.28    113.16 o 
   4  17   7      200.43      163.57    114.64 o 
   5  17   7      240.31      114.25    175.72 o 
   6  17   7      486.24      414.50    183.02 o 
  -5  18   7      189.47       75.87     92.83 o 
  -4  18   7      716.28      638.46    100.62 o 
  -3  18   7      559.75      677.25     94.05 o 
  -2  18   7       32.56        6.09     60.68 o 
  -1  18   7     1494.30     1838.28    148.51 o 
   0  18   7      291.68      276.57    107.34 o 
   1  18   7      485.19      183.86    135.42 o 
   2  18   7      518.21      724.86    101.05 o 
   3  18   7       20.32       14.35     88.46 o 
   4  18   7      362.06      262.08    114.82 o 
   5  18   7      351.91      201.17    139.00 o 
  -5  19   7      484.81      312.48     98.67 o 
  -4  19   7      447.62      321.48    103.24 o 
  -3  19   7      169.76      190.54     84.22 o 
  -2  19   7      575.02      680.85     94.44 o 
  -1  19   7      101.11       81.69     74.88 o 
   0  19   7      616.22      533.10    125.77 o 
   1  19   7      375.27      273.37    135.42 o 
   2  19   7       15.37      111.78    169.95 o 
   3  19   7      530.19      320.56    233.61 o 
   4  19   7      167.01       96.25     83.40 o 
  -4  20   7      469.89      445.34    102.62 o 
  -3  20   7      465.03      532.94    132.53 o 
  -2  20   7       11.75      -13.59     70.70 o 
  -1  20   7     1280.23     1440.13    176.03 o 
   0  20   7      154.66      178.57     77.87 o 
   1  20   7      143.95       55.44     69.14 o 
   2  20   7      656.76      538.92    298.41 o 
   3  20   7       10.18      -12.55    135.85 o 
  -3  21   7      102.30      166.81     86.43 o 
  -2  21   7      561.99      494.90    110.31 o 
  -1  21   7      135.51      167.15     83.83 o 
   0  21   7      608.07      469.82     99.81 o 
   1  21   7      759.50      453.91    142.48 o 
   2  21   7        2.29      -32.57    165.82 o 
   3 -19   8       82.27      164.20    135.33 o 
   2 -18   8      233.69       92.12     48.04 o 
   3 -18   8      542.93      268.05     84.87 o 
   4 -18   8       36.61       81.75     90.18 o 
   2 -17   8      657.78      430.14     86.88 o 
   3 -17   8       39.39       40.44     67.40 o 
   4 -17   8      472.32      638.26    165.70 o 
   5 -17   8      213.02      264.75    100.65 o 
  -6 -16   8       83.47       -4.73    223.27 o 
  -5 -16   8     1207.08     1481.88    117.52 o 
   1 -16   8      530.55      403.12     84.65 o 
   2 -16   8      150.02      106.64     68.40 o 
   3 -16   8     1066.80     1295.58    116.64 o 
   4 -16   8      134.83      166.53    100.12 o 
   5 -16   8      338.36      277.35    105.32 o 
  -6 -15   8      885.07     1086.02    210.99 o 
  -5 -15   8      133.87       35.93     73.81 o 
  -4 -15   8      756.20      926.17     81.39 o 
  -3 -15   8     1097.66     1154.92    122.79 o 
   0 -15   8     1419.05     1346.23     65.71 o 
   1 -15   8       80.09       82.23     83.88 o 
   2 -15   8     1678.41     1723.55    120.00 o 
   3 -15   8       52.63       23.45     70.98 o 
   4 -15   8      637.39      694.35    125.61 o 
   5 -15   8      228.68      240.54    103.68 o 
   6 -15   8      172.28      239.85    116.51 o 
  -7 -14   8      305.13      412.17    146.80 o 
  -6 -14   8      116.54      103.59     61.35 o 
  -5 -14   8     1946.01     1887.91    282.89 o 
  -4 -14   8     1011.47      912.43    106.85 o 
  -3 -14   8      175.47      167.75     56.44 o 
  -2 -14   8     1739.13     1759.45    100.48 o 
  -1 -14   8       42.19       76.61     41.54 o 
   0 -14   8     1843.77     1923.37    172.37 o 
   1 -14   8     1079.81     1135.05    127.52 o 
   2 -14   8      267.39      257.23     66.85 o 
   3 -14   8     2061.67     2134.69    163.09 o 
   4 -14   8      155.86      122.05     89.94 o 
   5 -14   8      697.25      669.44    204.87 o 
   6 -14   8      331.13      271.33     99.33 o 
  -7 -13   8      249.39      288.48    135.87 o 
  -6 -13   8     1115.06     1113.78     90.42 o 
  -5 -13   8        6.94       62.89     61.98 o 
  -4 -13   8     1626.27     1690.31    116.39 o 
  -3 -13   8     1253.50     1400.13    126.97 o 
  -2 -13   8      750.01      823.20    115.48 o 
  -1 -13   8     5525.48     5803.12    258.45 o 
   0 -13   8      779.04      758.42    120.16 o 
   1 -13   8     1851.77     1928.04    131.50 o 
   2 -13   8     2016.47     2192.93    182.44 o 
   3 -13   8        9.24       30.68     71.57 o 
   4 -13   8     1281.95     1499.30    242.88 o 
   5 -13   8      229.03      301.05    110.35 o 
   6 -13   8      331.28      273.76    120.74 o 
   7 -13   8      439.53      388.30    123.79 o 
  -8 -12   8      573.82      469.77    173.47 o 
  -7 -12   8      501.05      599.72    156.37 o 
  -6 -12   8      317.12      137.83    109.69 o 
  -5 -12   8     2070.41     2253.70    208.01 o 
  -4 -12   8      524.00      578.33     84.39 o 
  -3 -12   8      395.25      348.04     94.65 o 
  -2 -12   8     2999.31     3032.92    155.42 o 
  -1 -12   8      230.10      169.30     64.95 o 
   0 -12   8     4212.23     4392.21    398.28 o 
   1 -12   8     1016.33      733.93    230.90 o 
   2 -12   8      853.88      657.18    126.97 o 
   3 -12   8     2064.90     1824.27    134.70 o 
   4 -12   8      134.60      173.99     94.30 o 
   5 -12   8      656.68      427.54    108.97 o 
   6 -12   8      418.55      188.12    123.69 o 
   7 -12   8       89.89      -56.15    166.40 o 
  -8 -11   8      197.11      164.42    148.79 o 
  -7 -11   8      692.73      826.43    169.11 o 
  -6 -11   8     1991.88     1862.23    194.68 o 
  -5 -11   8      164.38      195.47     75.07 o 
  -4 -11   8     2145.36     2404.45    283.51 o 
  -3 -11   8      375.62      314.69     91.98 o 
  -2 -11   8     2852.93     3053.85    157.72 o 
  -1 -11   8     3003.45     2951.78    267.35 o 
   0 -11   8      148.05       99.93    162.26 o 
   1 -11   8     2849.87     2660.33    157.35 o 
   2 -11   8      833.07      652.26    148.15 o 
   3 -11   8      282.94      222.96     93.25 o 
   4 -11   8     1556.57     1743.77    366.95 o 
   5 -11   8      123.48      137.66    105.03 o 
   6 -11   8      383.38      607.28    147.39 o 
   7 -11   8      505.89      271.89    149.10 o 
  -8 -10   8      820.78      694.54    189.07 o 
  -7 -10   8      459.31      273.94    134.84 o 
  -6 -10   8      504.51      469.93    128.51 o 
  -5 -10   8     2694.79     2504.65    194.61 o 
  -4 -10   8      508.98      507.98    147.07 o 
  -3 -10   8      558.60      557.00     76.52 o 
  -2 -10   8     1962.55     1982.55    150.63 o 
  -1 -10   8       28.57       81.57    110.59 o 
   0 -10   8      425.88      416.09    213.16 o 
   1 -10   8      327.62      357.75     87.47 o 
   2 -10   8      586.35      519.39     97.63 o 
   3 -10   8      802.91      898.60    131.27 o 
   4 -10   8       56.96       18.61     91.82 o 
   5 -10   8      402.70      366.10    123.54 o 
   6 -10   8      199.49       50.26    111.71 o 
   7 -10   8       37.97      165.91    111.05 o 
   8 -10   8      203.43      268.72    180.43 o 
  -8  -9   8      293.66      341.57    157.42 o 
  -7  -9   8      510.98      444.94    141.53 o 
  -6  -9   8     1295.25     1326.90    168.03 o 
  -5  -9   8       88.86       43.07     60.38 o 
  -4  -9   8     1031.24     1260.67    103.68 o 
  -3  -9   8      366.26      454.17     84.90 o 
  -2  -9   8      937.58      997.23    103.70 o 
  -1  -9   8     1753.90     2551.08    268.45 o 
   0  -9   8       23.54      -66.18    171.60 o 
   1  -9   8      260.09      269.53     82.72 o 
   2  -9   8      773.24      633.30    108.90 o 
   3  -9   8       41.49       41.52     75.20 o 
   4  -9   8      566.11      564.04    126.49 o 
   5  -9   8      101.87       96.44     90.12 o 
   6  -9   8      347.95      500.53    199.60 o 
   7  -9   8      315.29      331.62    151.12 o 
   8  -9   8       20.49     -204.51    136.34 o 
  -9  -8   8      143.35       36.79    142.96 o 
  -8  -8   8      789.80     1644.10    546.03 o 
  -7  -8   8      953.26      848.37    171.42 o 
  -6  -8   8      152.15      148.88    106.71 o 
  -5  -8   8     3018.62     3374.62    232.64 o 
  -4  -8   8     1756.68     1928.27    144.88 o 
  -3  -8   8      852.13     1094.07    186.99 o 
  -2  -8   8     2152.06     2359.20    143.73 o 
  -1  -8   8       16.33        4.40    128.18 o 
   0  -8   8     3041.13     3375.68    358.60 o 
   1  -8   8     1262.71     1449.79    121.55 o 
   2  -8   8      245.09      306.11    103.08 o 
   3  -8   8     1211.40     1238.32    149.55 o 
   4  -8   8      363.22      468.52    147.18 o 
   5  -8   8      258.70      302.36    123.46 o 
   6  -8   8      514.27      659.41    130.29 o 
   7  -8   8       58.28      161.87    184.63 o 
   8  -8   8      350.43      532.28    155.05 o 
  -9  -7   8      326.65      179.25    126.83 o 
  -8  -7   8      930.33      761.74    150.87 o 
  -7  -7   8      278.14      377.24    136.03 o 
  -6  -7   8     1748.30     1751.74    225.64 o 
  -5  -7   8       54.39       90.76     94.56 o 
  -4  -7   8       21.38      -32.97     64.03 o 
  -3  -7   8     1264.11     1343.62    122.46 o 
  -2  -7   8      932.37      949.00    117.84 o 
  -1  -7   8     4149.47     4012.51    381.68 o 
   0  -7   8      384.93      181.18    275.49 o 
   1  -7   8     3238.61     3374.12    158.50 o 
   2  -7   8     2057.36     2185.09    179.94 o 
   3  -7   8       56.11     -115.28     94.36 o 
   4  -7   8     1624.20     1716.06    152.25 o 
   5  -7   8      653.52      496.82    115.67 o 
   6  -7   8      248.25      109.48    102.47 o 
   7  -7   8      914.81      890.87    331.61 o 
   8  -7   8      105.02       75.69    123.07 o 
  -9  -6   8       51.51       92.49    153.09 o 
  -8  -6   8      493.78      484.99    118.61 o 
  -7  -6   8      908.87      891.00    154.39 o 
  -6  -6   8      335.97      311.91    119.83 o 
  -5  -6   8     4120.96     4152.54    254.17 o 
  -4  -6   8     1315.03     1307.10    102.34 o 
  -3  -6   8     3635.55     3376.08    191.51 o 
  -2  -6   8     4585.49     4458.17    391.14 o 
  -1  -6   8      161.06      149.73    157.31 o 
   0  -6   8     5017.45     4287.43    661.79 o 
   1  -6   8     1064.08      973.01    105.46 o 
   2  -6   8     2250.27     1911.48    273.73 o 
   3  -6   8     3334.48     3646.45    279.96 o 
   4  -6   8      405.38      454.22    147.45 o 
   5  -6   8     1433.40     1660.81    240.09 o 
   6  -6   8      799.04      430.71    206.45 o 
   7  -6   8       85.52      343.62    173.90 o 
   8  -6   8      411.93      799.13    243.25 o 
  -9  -5   8      361.00      304.81    162.05 o 
  -8  -5   8      294.20      193.97    138.54 o 
  -7  -5   8     1303.30     1449.62    246.80 o 
  -6  -5   8     2716.79     2467.82    305.06 o 
  -5  -5   8      324.58      446.24    106.93 o 
  -4  -5   8     1541.92     1644.02    113.53 o 
  -3  -5   8     2453.79     2316.70    231.68 o 
  -2  -5   8      562.14      579.78    191.06 o 
  -1  -5   8     3538.71     3399.09    357.94 o 
   0  -5   8      477.53      408.78    118.94 o 
   1  -5   8     2927.28     2802.94    158.32 o 
   2  -5   8     4248.26     4707.80    306.58 o 
   3  -5   8      208.62      373.54    172.63 o 
   4  -5   8     2480.61     3190.84    362.26 o 
   5  -5   8      506.23      440.35    156.94 o 
   6  -5   8      623.78      578.07    156.60 o 
   7  -5   8      988.48      725.41    245.62 o 
   8  -5   8       27.57      405.54    280.60 o 
   9  -5   8      409.13      739.07    169.91 o 
  -9  -4   8       56.35       29.95    108.78 o 
  -8  -4   8      655.98      851.37    158.91 o 
  -7  -4   8     1820.91     1855.15    206.82 o 
  -6  -4   8     2391.54     2392.92    209.26 o 
  -5  -4   8     2459.45     2684.95    207.62 o 
  -4  -4   8      394.82      127.93     89.82 o 
  -3  -4   8     1168.50     1406.57    140.19 o 
  -2  -4   8     3308.19     3636.65    368.05 o 
  -1  -4   8       15.15      123.23    156.98 o 
   0  -4   8     3849.37     3877.45    212.42 o 
   1  -4   8     1349.93     1727.11    309.46 o 
   2  -4   8     1479.77     1551.51    244.80 o 
   3  -4   8     2763.27     2650.63    325.78 o 
   4  -4   8       84.24      -14.97    169.07 o 
   5  -4   8     1773.81     1550.17    290.37 o 
   6  -4   8      440.20      600.87    203.35 o 
   7  -4   8      315.23      175.97    223.75 o 
   8  -4   8      466.10      595.35    177.89 o 
   9  -4   8       65.58       52.34    233.65 o 
  -9  -3   8      846.25      930.90    259.66 o 
  -8  -3   8      216.55      106.26    126.01 o 
  -7  -3   8     1266.23     1051.05    227.45 o 
  -6  -3   8     3338.07     3532.86    244.67 o 
  -5  -3   8      214.11      212.75    138.79 o 
  -4  -3   8     1882.46     2201.39    152.83 o 
  -3  -3   8     2095.53     2341.30    253.61 o 
  -2  -3   8     1074.47     1097.78    237.78 o 
  -1  -3   8     6210.83     6495.32    558.56 o 
   0  -3   8     1817.53     1804.87    167.84 o 
   1  -3   8     3332.04     3876.60    327.70 o 
   2  -3   8     3140.81     3506.76    320.88 o 
   3  -3   8      174.97      123.58    164.90 o 
   4  -3   8     2224.66     2375.07    264.99 o 
   5  -3   8      360.37      249.03    200.86 o 
   6  -3   8     1101.68     1045.96    256.71 o 
   7  -3   8      731.81      701.43    193.25 o 
   8  -3   8       35.57      463.96    183.77 o 
   9  -3   8      385.87      970.10    295.99 o 
  -9  -2   8      119.47       19.62    131.95 o 
  -8  -2   8      347.58      186.34    141.43 o 
  -7  -2   8     2004.52     2047.46    216.62 o 
  -6  -2   8     1302.23     1263.70    129.21 o 
  -5  -2   8      771.77      893.33    157.17 o 
  -4  -2   8      671.76      450.93    189.96 o 
  -3  -2   8     1449.79     1303.11    113.85 o 
  -2  -2   8     4440.71     4133.44    436.10 o 
  -1  -2   8      299.87      381.02    202.93 o 
   0  -2   8     4384.69     4387.11    341.87 o 
   1  -2   8     2466.22     2558.13    207.01 o 
   2  -2   8     1174.88     1268.07    217.88 o 
   3  -2   8     2768.51     2937.11    220.96 o 
   4  -2   8      480.66      477.69    157.83 o 
   5  -2   8      944.47      943.01    164.91 o 
   6  -2   8      773.04      791.70    239.60 o 
   7  -2   8      165.63      384.55    248.28 o 
   8  -2   8      603.53     1219.78    287.88 o 
   9  -2   8       61.66      114.35    225.76 o 
  -9  -1   8      277.68      153.08    142.64 o 
  -8  -1   8       63.48       54.75    137.64 o 
  -7  -1   8     1453.57     1485.40    176.88 o 
  -6  -1   8     3980.86     4386.68    267.64 o 
  -5  -1   8      141.57      166.54     89.28 o 
  -4  -1   8     2614.71     2617.86    231.30 o 
  -3  -1   8     2530.07     2321.97    195.61 o 
  -2  -1   8      645.35      847.02    226.13 o 
  -1  -1   8     4169.89     4448.25    145.82 o 
   0  -1   8      585.30      458.79    117.80 o 
   1  -1   8     3505.26     3538.21    310.50 o 
   2  -1   8     2092.35     2152.11    215.21 o 
   3  -1   8      122.08      142.25    161.86 o 
   4  -1   8      785.85     1115.66    253.15 o 
   5  -1   8      686.09      774.78    247.57 o 
   6  -1   8      387.91      400.35    162.98 o 
   7  -1   8      321.20      217.19    157.53 o 
   8  -1   8       65.66      122.17    248.78 o 
   9  -1   8       97.82      379.98    174.54 o 
  -9   0   8        1.11       71.58    110.61 o 
  -8   0   8      193.39       -9.95     90.59 o 
  -7   0   8     1333.87     1132.92    190.69 o 
  -6   0   8      132.09      173.98    103.00 o 
  -5   0   8     1271.40     1338.42    159.88 o 
  -4   0   8     1337.26     1268.16    105.00 o 
  -3   0   8     1798.85     2031.73    188.99 o 
  -2   0   8     3976.07     3983.87    159.61 o 
  -1   0   8        4.70       41.67     54.29 o 
   0   0   8     2420.32     2688.94    252.97 o 
   1   0   8      412.62      496.36    160.28 o 
   2   0   8      443.92      604.29    153.68 o 
   3   0   8     2939.67     3332.73    351.27 o 
   4   0   8      245.15      307.94    153.76 o 
   5   0   8      975.79      993.80    266.51 o 
   6   0   8      806.75      891.32    191.22 o 
   7   0   8       55.58      -55.18    180.96 o 
   8   0   8      658.75      301.98    330.29 o 
   9   0   8      194.14      342.90    190.26 o 
  -9   1   8      302.15       -5.68    138.27 o 
  -8   1   8       64.98       27.32    132.89 o 
  -7   1   8     1307.38     1111.73    170.28 o 
  -6   1   8     3916.42     4031.27    254.35 o 
  -5   1   8      153.61      131.71     69.29 o 
  -4   1   8     2524.66     2520.28    154.22 o 
  -3   1   8     2472.80     2237.47    204.77 o 
  -2   1   8      663.24      829.95    127.41 o 
  -1   1   8     3964.09     4007.73    204.00 o 
   0   1   8      651.05      664.54    155.44 o 
   1   1   8     3477.55     3357.70    305.89 o 
   2   1   8     2052.58     2213.03    270.05 o 
   3   1   8       96.68       85.54    162.28 o 
   4   1   8      608.93      776.08    244.25 o 
   5   1   8      612.59      753.37    257.93 o 
   6   1   8      311.02      341.32    209.14 o 
   7   1   8      297.91      -70.66    318.31 o 
   8   1   8       67.53      396.37    172.35 o 
   9   1   8       93.26      -25.29    234.96 o 
  -9   2   8      104.98      -10.06    127.18 o 
  -8   2   8      418.20       11.35    118.84 o 
  -7   2   8     2100.58     2013.94    227.88 o 
  -6   2   8     1412.39     1330.65    143.55 o 
  -5   2   8      967.41     1184.44    137.65 o 
  -4   2   8      604.17      539.72     98.66 o 
  -3   2   8     1772.13     1847.74    120.88 o 
  -2   2   8     4554.66     4669.45    209.90 o 
  -1   2   8      308.65      468.06     83.29 o 
   0   2   8     4480.56     4814.63    330.43 o 
   1   2   8     2547.86     3034.44    268.20 o 
   2   2   8     1124.81     1065.19    213.32 o 
   3   2   8     2646.00     2912.21    278.33 o 
   4   2   8      452.26      423.02    208.81 o 
   5   2   8      876.17      998.60    214.69 o 
   6   2   8      681.01      680.26    234.25 o 
   7   2   8      161.97       56.83    208.65 o 
   8   2   8      571.63      694.85    290.23 o 
   9   2   8       65.61      277.92    694.93 o 
  -9   3   8      932.61       17.00    157.75 o 
  -8   3   8      250.06      -18.35    136.83 o 
  -7   3   8     1207.97     1632.41    329.69 o 
  -6   3   8     3260.12     3032.63    242.17 o 
  -5   3   8      241.59      280.88    175.45 o 
  -4   3   8     1933.96     2007.28    214.31 o 
  -3   3   8     2071.23     2128.80    168.46 o 
  -2   3   8     1022.99     1092.96    151.41 o 
  -1   3   8     6140.92     6755.74    346.67 o 
   0   3   8     1891.46     1671.49    217.27 o 
   1   3   8     3229.91     3784.23    320.38 o 
   2   3   8     3049.63     2918.60    260.12 o 
   3   3   8      174.87      215.02    166.74 o 
   4   3   8     2278.41     2332.08    241.68 o 
   5   3   8      442.03      363.57    212.55 o 
   6   3   8     1127.91     1090.94    264.57 o 
   7   3   8      751.64      817.36    194.70 o 
   8   3   8       43.28     -337.79    225.20 o 
   9   3   8      391.65      319.28    350.57 o 
  -9   4   8       38.11       30.41    133.81 o 
  -8   4   8      771.20       14.86    144.67 o 
  -7   4   8     1930.10     1813.52    258.67 o 
  -6   4   8     2599.71     2357.43    196.72 o 
  -5   4   8     2739.51     2938.79    180.48 o 
  -4   4   8      440.83      288.41    111.88 o 
  -3   4   8     1131.18     1458.67    149.12 o 
  -2   4   8     3362.20     3712.85    224.05 o 
  -1   4   8       17.00       98.22     87.39 o 
   0   4   8     4001.30     4095.91    324.37 o 
   1   4   8     1292.20     1440.16    254.88 o 
   2   4   8     1534.17     1680.51    213.27 o 
   3   4   8     2813.19     2692.96    325.67 o 
   4   4   8      110.75      101.08    112.90 o 
   5   4   8     1738.57     1498.87    217.00 o 
   6   4   8      455.46      466.05    177.04 o 
   7   4   8      312.60      617.46    170.72 o 
   8   4   8      457.84      193.37    246.00 o 
   9   4   8       50.88      488.61    483.97 o 
  -9   5   8      472.95       47.35    176.86 o 
  -8   5   8      311.43       48.81    148.01 o 
  -7   5   8     1211.47     1423.54    196.71 o 
  -6   5   8     2682.29     2685.42    463.42 o 
  -5   5   8      308.93      118.71     84.38 o 
  -4   5   8     1796.57     1967.57    185.47 o 
  -3   5   8     2350.92     2500.58    170.21 o 
  -2   5   8      731.35      690.51    156.48 o 
  -1   5   8     3466.40     3598.21    278.07 o 
   0   5   8      507.23      588.69    100.65 o 
   1   5   8     2936.29     2989.41    226.15 o 
   2   5   8     4341.27     4405.22    370.96 o 
   3   5   8      211.75      210.86    174.93 o 
   4   5   8     2669.30     3035.78    370.50 o 
   5   5   8      587.05      618.05    154.62 o 
   6   5   8      646.31      551.24    224.48 o 
   7   5   8      988.13     1128.35    468.86 o 
   8   5   8       28.34      -33.31    502.88 o 
   9   5   8      388.28      193.57    276.21 o 
  -9   6   8       37.12       36.95    136.65 o 
  -8   6   8      438.13       34.00    140.26 o 
  -7   6   8      935.73      611.96    280.77 o 
  -6   6   8      333.42      373.26     94.67 o 
  -5   6   8     4048.92     3996.41    322.98 o 
  -4   6   8     1489.85     1427.16    170.15 o 
  -3   6   8     3661.51     3621.85    210.54 o 
  -2   6   8     4401.13     4757.84    261.63 o 
  -1   6   8      163.61      213.43    131.15 o 
   0   6   8     4947.06     5087.69    238.40 o 
   1   6   8     1086.12     1281.52    155.86 o 
   2   6   8     2052.61     2009.29    242.09 o 
   3   6   8     3203.80     3666.47    365.29 o 
   4   6   8      409.50      435.70    164.44 o 
   5   6   8     1307.88     1309.67    277.54 o 
   6   6   8      710.93      661.03    215.64 o 
   7   6   8       65.05      -68.93    163.41 o 
   8   6   8      389.35      526.43    201.77 o 
  -9   7   8      381.07       41.92    145.46 o 
  -8   7   8     1032.36      128.58    238.99 o 
  -7   7   8      248.18      244.94     93.33 o 
  -6   7   8     1767.32     1809.82    141.48 o 
  -5   7   8       47.59       78.07     62.14 o 
  -4   7   8       70.10       60.10     74.93 o 
  -3   7   8     1180.72     1251.12    145.39 o 
  -2   7   8     1089.71     1201.05    143.26 o 
  -1   7   8     4202.34     4469.78    307.67 o 
   0   7   8      419.56      538.97    101.11 o 
   1   7   8     3377.68     3306.57    241.86 o 
   2   7   8     1819.85     1978.34    245.39 o 
   3   7   8       74.49       87.75    138.12 o 
   4   7   8     1443.31     1533.81    228.62 o 
   5   7   8      579.38      552.19    199.46 o 
   6   7   8      254.51      275.94    175.95 o 
   7   7   8      857.12      759.62    243.21 o 
   8   7   8      101.21      140.21    156.98 o 
  -9   8   8      121.95       -7.06     85.73 o 
  -8   8   8      647.42      239.21    347.38 o 
  -7   8   8     1012.17     1048.75    279.89 o 
  -6   8   8      143.20      177.76    113.78 o 
  -5   8   8     3080.84     3638.29    505.19 o 
  -4   8   8     2096.22     1987.61    168.90 o 
  -3   8   8      767.93      783.39    139.23 o 
  -2   8   8     2325.34     2470.23    249.02 o 
  -1   8   8       14.10     -117.24    116.99 o 
   0   8   8     2882.26     3539.68    302.90 o 
   1   8   8     1350.68     1810.23    168.73 o 
   2   8   8      166.57      159.75    138.83 o 
   3   8   8     1120.08     1110.51    218.24 o 
   4   8   8      355.61      369.57    177.69 o 
   5   8   8      243.54      241.09    171.68 o 
   6   8   8      496.82      363.53    216.03 o 
   7   8   8       63.79       68.55    179.39 o 
   8   8   8      348.04      498.65    180.85 o 
  -8   9   8      333.55       42.98    261.86 o 
  -7   9   8      490.27      433.02    236.79 o 
  -6   9   8     1125.59     1165.06    183.15 o 
  -5   9   8       73.13        9.26    112.01 o 
  -4   9   8      991.30     1144.40    135.21 o 
  -3   9   8      468.14      543.41     87.22 o 
  -2   9   8      841.32      956.98    195.66 o 
  -1   9   8     1881.55     2391.73    265.09 o 
   0   9   8        8.20       42.25     57.70 o 
   1   9   8      243.04      284.77    124.96 o 
   2   9   8      533.02      595.73    252.84 o 
   3   9   8       55.75       -5.99    126.27 o 
   4   9   8      629.76      593.46    178.99 o 
   5   9   8      126.32      153.62    149.51 o 
   6   9   8      338.04      264.00    196.67 o 
   7   9   8      313.07      342.82    200.71 o 
   8   9   8       19.12      544.66    170.58 o 
  -8  10   8      708.13      436.21    317.15 o 
  -7  10   8      428.85      441.93    227.89 o 
  -6  10   8      493.85      416.53    139.50 o 
  -5  10   8     2562.65     2453.32    253.65 o 
  -4  10   8      531.82      551.84     53.02 o 
  -3  10   8      364.78      374.25     86.92 o 
  -2  10   8     1425.26     1637.84    251.81 o 
  -1  10   8       31.74      -94.44    124.28 o 
   0  10   8      478.59      433.50    168.98 o 
   1  10   8      408.55      612.43     89.44 o 
   2  10   8      678.24      700.16    180.31 o 
   3  10   8     1020.12     1010.39    187.59 o 
   4  10   8       71.23      198.52    127.02 o 
   5  10   8      555.57      420.85    169.15 o 
   6  10   8      261.00      105.50    157.36 o 
   7  10   8       39.40       31.74    179.63 o 
   8  10   8      211.27     1001.79    233.11 o 
  -8  11   8      170.16       91.13    252.95 o 
  -7  11   8      657.08      795.69    285.49 o 
  -6  11   8     1743.35     2062.32    328.59 o 
  -5  11   8      140.33       92.45     48.33 o 
  -4  11   8     2006.53     2137.92    110.19 o 
  -3  11   8      351.48      604.58     98.88 o 
  -2  11   8     3006.92     3488.37    386.74 o 
  -1  11   8     2755.58     3298.90    264.05 o 
   0  11   8      207.68      100.14    151.55 o 
   1  11   8     2724.87     2644.75    187.35 o 
   2  11   8     1005.48      863.16    148.46 o 
   3  11   8      274.06      239.26    127.55 o 
   4  11   8     1669.09     1614.73    257.24 o 
   5  11   8      133.65      147.20    144.34 o 
   6  11   8      381.19      297.10    189.22 o 
   7  11   8      529.99      671.22    200.03 o 
  -8  12   8      547.20      273.95    287.80 o 
  -7  12   8      499.60      503.71    258.67 o 
  -6  12   8      331.38      435.46    129.99 o 
  -5  12   8     2004.48     1878.26    222.36 o 
  -4  12   8      444.94      333.62     67.81 o 
  -3  12   8      440.69      531.80     59.34 o 
  -2  12   8     2745.23     2979.51    184.87 o 
  -1  12   8      227.68      261.62    157.89 o 
   0  12   8     4378.69     5055.25    431.63 o 
   1  12   8     1030.43     1214.07    136.67 o 
   2  12   8      864.94      621.27    143.57 o 
   3  12   8     2056.95     2183.70    244.43 o 
   4  12   8      113.87      102.84    110.27 o 
   5  12   8      709.29      586.01    173.99 o 
   6  12   8      432.54      321.87    166.50 o 
   7  12   8      100.78      176.65    156.75 o 
  -7  13   8      271.71      220.74    225.91 o 
  -6  13   8     1163.04     1493.06    209.09 o 
  -5  13   8        7.96        6.11     63.13 o 
  -4  13   8     1699.05     1548.73    101.61 o 
  -3  13   8     1477.55     1635.38    134.12 o 
  -2  13   8      687.00      672.17     64.88 o 
  -1  13   8     5555.78     6096.51    463.46 o 
   0  13   8      811.11      630.35    208.74 o 
   1  13   8     1768.78     1781.61    164.08 o 
   2  13   8     1993.00     2487.87    393.56 o 
   3  13   8        8.24       20.17     98.57 o 
   4  13   8     1315.47     1292.74    478.59 o 
   5  13   8      228.80      125.29    149.80 o 
   6  13   8      362.95      215.81    166.19 o 
   7  13   8      415.89      637.99    222.67 o 
  -7  14   8      358.31      195.46    248.78 o 
  -6  14   8      103.06      -42.34     62.36 o 
  -5  14   8     1986.09     2104.21    133.69 o 
  -4  14   8     1109.82     1021.11    102.06 o 
  -3  14   8      159.95      257.39     64.80 o 
  -2  14   8     1764.38     1905.21    118.68 o 
  -1  14   8       45.47       27.75    105.70 o 
   0  14   8     1840.33     1956.48    221.30 o 
   1  14   8     1049.71     1230.56    174.87 o 
   2  14   8      293.14      366.30     85.82 o 
   3  14   8     1960.88     2274.33    257.80 o 
   4  14   8      138.62      120.00    121.18 o 
   5  14   8      698.27      503.42    173.81 o 
   6  14   8      342.85      127.49    162.01 o 
  -6  15   8      860.35      608.81    215.02 o 
  -5  15   8      151.66      139.36     79.38 o 
  -4  15   8      724.80      566.40     84.65 o 
  -3  15   8     1197.54     1194.53     82.93 o 
  -2  15   8       19.70       -6.25     64.95 o 
  -1  15   8     1673.50     2257.03    292.71 o 
   0  15   8     1455.39     1516.50    308.19 o 
   1  15   8       75.63      -48.16    153.92 o 
   2  15   8     1612.83     1498.54    167.76 o 
   3  15   8       40.59       46.17    246.47 o 
   4  15   8      676.42      577.24    154.52 o 
   5  15   8      215.62      150.81    139.14 o 
   6  15   8      150.36      170.41    169.51 o 
  -6  16   8       74.70       -6.65     75.40 o 
  -5  16   8     1158.42     1029.52    150.62 o 
  -4  16   8      367.02      318.04     86.47 o 
  -3  16   8      163.90      208.49     67.49 o 
  -2  16   8     1081.86     1080.51    135.19 o 
  -1  16   8      138.10      184.41     75.47 o 
   0  16   8      998.57     1080.02    185.37 o 
   1  16   8      605.06      848.15    206.67 o 
   2  16   8      136.45      164.64     71.40 o 
   3  16   8     1111.24     1327.97    191.28 o 
   4  16   8      126.06       69.80    117.12 o 
   5  16   8      340.18      277.79    174.00 o 
  -5  17   8       59.89       87.13     87.15 o 
  -4  17   8      662.72      599.08    104.52 o 
  -3  17   8      475.41      399.04     77.44 o 
  -2  17   8       39.24       69.64     65.43 o 
  -1  17   8     1688.37     1797.05    232.38 o 
   0  17   8      294.01      407.71    199.15 o 
   1  17   8      516.65      585.55    217.06 o 
   2  17   8      671.54      847.17     90.36 o 
   3  17   8       34.68       46.03     85.02 o 
   4  17   8      472.13      272.75    132.09 o 
   5  17   8      212.32      204.13    138.20 o 
  -5  18   8      728.10      388.13    113.70 o 
  -4  18   8      243.97      197.49     64.60 o 
  -3  18   8      368.76      365.57     74.62 o 
  -2  18   8      662.96      579.83     87.03 o 
  -1  18   8      195.45      124.72     76.71 o 
   0  18   8      964.68      871.68    241.44 o 
   1  18   8      224.09      347.85    200.61 o 
   2  18   8      202.23       11.87     49.52 o 
   3  18   8      514.54      344.56    150.28 o 
   4  18   8       35.01        6.24    118.48 o 
  -4  19   8      812.37      981.22    166.04 o 
  -3  19   8      268.64      326.46     99.30 o 
  -2  19   8      280.04      176.99     74.86 o 
  -1  19   8     1366.19     1304.97    127.38 o 
   0  19   8        4.14      -12.50    157.45 o 
   1  19   8      404.49      461.84    214.93 o 
   2  19   8      338.34      419.94    217.68 o 
   3  19   8       87.61      -46.28    273.29 o 
  -3  20   8      231.10      260.34     98.12 o 
  -2  20   8      368.19      343.66     90.63 o 
  -1  20   8       13.62       -4.67     67.14 o 
   0  20   8      708.35      746.30    191.42 o 
   1  20   8      291.51      327.01    160.29 o 
   2  20   8      151.62      145.16    148.97 o 
   0  21   8        2.67       -4.28     59.88 o 
   3 -18   9      173.42      176.63    126.09 o 
   1 -17   9       55.62       77.17     65.63 o 
   2 -17   9      140.24       63.65     74.20 o 
   3 -17   9      476.23      374.22     78.72 o 
   4 -17   9        8.18       60.20     88.79 o 
   0 -16   9        7.20       14.49     35.77 o 
   1 -16   9      601.96      477.21    118.95 o 
   2 -16   9      460.17      226.68     78.10 o 
   3 -16   9       55.38       -0.08     73.23 o 
   4 -16   9      508.39      630.46    120.45 o 
   5 -16   9       10.58        9.49    133.53 o 
  -6 -15   9      237.63      306.07    143.16 o 
  -5 -15   9      917.30      523.15     96.01 o 
  -4 -15   9       11.52       44.26     47.17 o 
  -3 -15   9      654.71      574.82     85.90 o 
  -2 -15   9      451.47      348.20     58.53 o 
  -1 -15   9      338.12      266.30     54.00 o 
   0 -15   9      974.55     1145.27    117.63 o 
   1 -15   9      198.68      192.38    121.25 o 
   2 -15   9      230.88      137.53     65.74 o 
   3 -15   9      621.88      685.62    184.58 o 
   4 -15   9       37.68      281.23    152.70 o 
   5 -15   9      330.59      528.87    215.66 o 
  -6 -14   9      517.30      317.95     86.67 o 
  -5 -14   9      175.43       86.02     67.86 o 
  -4 -14   9     2452.48     2275.38    222.12 o 
  -3 -14   9      952.09     1045.53    150.44 o 
  -2 -14   9      171.66      164.43     57.90 o 
  -1 -14   9      977.54      959.10     86.52 o 
   0 -14   9       32.67       86.96    113.78 o 
   1 -14   9      696.43      671.68    135.33 o 
   2 -14   9      348.65      285.62     80.36 o 
   3 -14   9      283.66      286.25     89.19 o 
   4 -14   9      961.91     1219.61    173.43 o 
   5 -14   9       11.44      -55.84     90.72 o 
   6 -14   9      202.08      129.86    114.43 o 
  -7 -13   9      176.63       97.11     66.59 o 
  -6 -13   9      282.03      192.52     93.63 o 
  -5 -13   9     1165.38     1294.11    250.09 o 
  -4 -13   9       61.31       46.12     69.76 o 
  -3 -13   9     1236.28     1405.48    106.69 o 
  -2 -13   9      967.91     1067.06    100.92 o 
  -1 -13   9      516.81      506.75     77.66 o 
   0 -13   9     2685.20     2561.63    239.87 o 
   1 -13   9      280.14      310.56    126.53 o 
   2 -13   9      541.93      491.82     88.76 o 
   3 -13   9     1130.95     1236.51    254.47 o 
   4 -13   9       46.01       76.43     88.99 o 
   5 -13   9      457.54      450.96    125.41 o 
   6 -13   9      221.54      105.10    123.88 o 
  -7 -12   9      427.62      151.42    152.17 o 
  -6 -12   9      540.16      320.62     89.85 o 
  -5 -12   9      137.18      144.18     92.45 o 
  -4 -12   9     2006.73     1963.03    188.37 o 
  -3 -12   9      998.38      934.44    106.68 o 
  -2 -12   9      978.84      994.72    109.82 o 
  -1 -12   9     2049.64     2222.27    222.06 o 
   0 -12   9      458.59      307.48    139.94 o 
   1 -12   9     1530.73     1646.42    130.19 o 
   2 -12   9      772.03      890.31    106.38 o 
   3 -12   9      100.04       87.95     93.03 o 
   4 -12   9     1651.86     1888.36    503.76 o 
   5 -12   9      144.53      137.37    107.52 o 
   6 -12   9      290.77      164.62    121.81 o 
  -7 -11   9      421.48      258.04    136.92 o 
  -6 -11   9      343.90      278.63     98.98 o 
  -5 -11   9     1427.06     1462.09    123.76 o 
  -4 -11   9      386.18      294.28     89.46 o 
  -3 -11   9     1072.41     1026.45    100.76 o 
  -2 -11   9     1700.87     1774.96    143.39 o 
  -1 -11   9      488.80      233.50    156.21 o 
   0 -11   9     3399.43     3267.17    323.97 o 
   1 -11   9      495.65      433.76     66.20 o 
   2 -11   9      938.94      587.07    169.61 o 
   3 -11   9     1866.70     1940.48    138.27 o 
   4 -11   9       46.12       68.36     80.83 o 
   5 -11   9      522.38      418.37    132.68 o 
   6 -11   9      244.10      191.10    147.69 o 
   7 -11   9      156.17       98.90    109.07 o 
  -8 -10   9       57.53       -2.56    190.51 o 
  -7 -10   9      781.82      599.96    157.65 o 
  -6 -10   9      799.67      597.53     95.34 o 
  -5 -10   9      254.55      155.73     75.18 o 
  -4 -10   9     2719.26     2732.55    247.18 o 
  -3 -10   9      607.48      545.79     86.74 o 
  -2 -10   9      549.51      557.19     86.45 o 
  -1 -10   9     1729.26     1286.31    241.30 o 
   0 -10   9       21.79       48.26    148.52 o 
   1 -10   9     1977.44     1940.41    104.61 o 
   2 -10   9      583.58      490.59    141.69 o 
   3 -10   9      261.76      221.62    108.83 o 
   4 -10   9     1623.93     1681.99    166.12 o 
   5 -10   9       55.27       67.11    106.06 o 
   6 -10   9      352.89      498.68    159.02 o 
   7 -10   9      253.24      314.81    166.81 o 
  -8  -9   9      994.53      841.50    143.22 o 
  -7  -9   9      113.26       49.40    117.32 o 
  -6  -9   9      720.73      271.39    178.51 o 
  -5  -9   9     1549.54     1915.22    133.26 o 
  -4  -9   9       85.14       10.24     71.85 o 
  -3  -9   9     1443.17     1544.58    145.21 o 
  -2  -9   9     1493.36     1695.27    131.12 o 
  -1  -9   9      690.09      493.92    203.15 o 
   0  -9   9     1923.35     1608.85    300.00 o 
   1  -9   9      618.25      510.16    105.52 o 
   2  -9   9      458.62      425.06    161.75 o 
   3  -9   9     1241.35     1114.17    157.50 o 
   4  -9   9       79.29      263.68    118.26 o 
   5  -9   9      615.03      519.80    141.54 o 
   6  -9   9       89.21       28.67    118.30 o 
   7  -9   9      209.22       51.32    148.93 o 
  -8  -8   9       25.64       18.85    121.82 o 
  -7  -8   9      678.60      594.87    144.34 o 
  -6  -8   9      413.41      372.24    118.09 o 
  -5  -8   9      231.83      186.31     90.47 o 
  -4  -8   9      969.57      948.73    116.90 o 
  -3  -8   9     1044.96     1073.29    121.86 o 
  -2  -8   9      281.35      400.14     89.47 o 
  -1  -8   9      503.82      454.57    194.91 o 
   0  -8   9      320.46      373.66    178.31 o 
   1  -8   9     1513.92     1577.99    118.35 o 
   2  -8   9      767.68      657.84    101.12 o 
   3  -8   9      355.48      283.70    103.29 o 
   4  -8   9     1390.09     1358.54    182.22 o 
   5  -8   9       66.02       10.43    110.00 o 
   6  -8   9      326.66      266.65    134.18 o 
   7  -8   9      245.35      160.07    119.64 o 
   8  -8   9        5.43      250.28    189.88 o 
  -8  -7   9      644.79      556.03    145.78 o 
  -7  -7   9      227.29      283.29    124.88 o 
  -6  -7   9      568.22      423.77    142.65 o 
  -5  -7   9     1128.26     1534.47    199.21 o 
  -4  -7   9      254.51      216.64     90.59 o 
  -3  -7   9     1720.58     1931.77    155.94 o 
  -2  -7   9      830.70      921.01    218.54 o 
  -1  -7   9     1012.53     1311.71    246.91 o 
   0  -7   9     2327.40     2191.38    369.59 o 
   1  -7   9       74.81       25.36    136.53 o 
   2  -7   9      428.10      506.42    105.06 o 
   3  -7   9     1359.83     1479.01    163.05 o 
   4  -7   9       57.66       14.05     97.17 o 
   5  -7   9      676.46      670.12    108.23 o 
   6  -7   9      230.21      214.30    108.25 o 
   7  -7   9      104.39      105.56    110.22 o 
   8  -7   9      182.34      409.64    188.42 o 
  -8  -6   9      151.60       92.21    100.88 o 
  -7  -6   9      749.94      681.97    172.92 o 
  -6  -6   9      392.03      492.33    122.93 o 
  -5  -6   9      183.13      257.44     70.31 o 
  -4  -6   9     2123.57     2253.04    181.46 o 
  -3  -6   9      489.96      531.05    112.10 o 
  -2  -6   9     3154.40     3007.51    379.15 o 
  -1  -6   9     1877.52     2163.68    308.58 o 
   0  -6   9      399.81      148.81    263.56 o 
   1  -6   9     5054.42     5207.02    222.74 o 
   2  -6   9      784.66      798.99    116.71 o 
   3  -6   9     1141.85     1000.01    113.02 o 
   4  -6   9     1292.28     1425.20    246.63 o 
   5  -6   9       45.46      -21.86    114.31 o 
   6  -6   9      400.40      566.94    161.00 o 
   7  -6   9      386.77      364.94    155.61 o 
   8  -6   9       13.78        4.51    148.30 o 
  -9  -5   9        9.45       46.32    134.35 o 
  -8  -5   9      814.97      684.67    157.83 o 
  -7  -5   9      692.95      721.03    151.19 o 
  -6  -5   9      885.14     1184.98    374.59 o 
  -5  -5   9     3975.36     4149.27    323.36 o 
  -4  -5   9        2.84      119.20    106.80 o 
  -3  -5   9     4179.14     4600.52    254.49 o 
  -2  -5   9     3267.29     3019.39    403.89 o 
  -1  -5   9     1298.59     1456.93    294.73 o 
   0  -5   9     3742.88     3831.23    510.08 o 
   1  -5   9      296.83      334.19     77.01 o 
   2  -5   9     2031.65     2521.49    321.46 o 
   3  -5   9     1496.73     1531.90    285.12 o 
   4  -5   9       34.44       29.86    155.15 o 
   5  -5   9     1240.16     1022.64    249.17 o 
   6  -5   9       85.23      137.28    184.85 o 
   7  -5   9      120.53       31.69    194.85 o 
   8  -5   9      400.71      772.00    201.91 o 
  -9  -4   9      794.03      551.63    160.57 o 
  -8  -4   9       59.51       65.21    151.05 o 
  -7  -4   9     1948.20     2154.29    239.38 o 
  -6  -4   9     2240.71     2116.02    223.70 o 
  -5  -4   9      528.58      474.80    229.68 o 
  -4  -4   9     4688.30     4928.91    299.93 o 
  -3  -4   9     1391.60     1316.37    240.37 o 
  -2  -4   9     2370.22     1863.34    334.41 o 
  -1  -4   9     2658.45     2323.41    382.45 o 
   0  -4   9      335.15      314.04    126.39 o 
   1  -4   9     4033.39     4289.11    372.26 o 
   2  -4   9     3068.75     3582.26    375.58 o 
   3  -4   9      882.11      818.40    240.01 o 
   4  -4   9     2524.44     2757.05    279.91 o 
   5  -4   9       74.06       46.56    172.18 o 
   6  -4   9      933.96     1340.60    267.44 o 
   7  -4   9      589.82      696.93    241.08 o 
   8  -4   9      102.97      -38.54    223.44 o 
  -9  -3   9        0.21      101.05    141.61 o 
  -8  -3   9     1313.62     1028.46    192.97 o 
  -7  -3   9      748.24      779.15    135.11 o 
  -6  -3   9     1139.77      926.58    144.14 o 
  -5  -3   9     1533.19     1978.67    179.39 o 
  -4  -3   9      629.02      445.47    131.91 o 
  -3  -3   9     2723.32     2786.04    224.46 o 
  -2  -3   9     3363.49     3135.91    412.46 o 
  -1  -3   9      222.45      228.44    131.37 o 
   0  -3   9     3020.69     3274.87    255.52 o 
   1  -3   9      336.25      396.41    172.54 o 
   2  -3   9     1018.66     1398.66    257.29 o 
   3  -3   9     2531.78     2692.19    266.91 o 
   4  -3   9      240.96      207.58    139.74 o 
   5  -3   9     2131.36     2120.61    210.94 o 
   6  -3   9      384.05      667.98    422.52 o 
   7  -3   9      217.65      248.81    217.69 o 
   8  -3   9      354.10      184.47    216.99 o 
  -9  -2   9      699.62      807.95    583.08 o 
  -8  -2   9       22.46      -99.80    121.82 o 
  -7  -2   9     1416.12     1615.29    250.92 o 
  -6  -2   9     1154.38     1379.03    150.91 o 
  -5  -2   9      198.49      224.89     73.37 o 
  -4  -2   9     2330.09     2544.25    238.11 o 
  -3  -2   9     1698.35     1449.45    216.90 o 
  -2  -2   9      601.83      716.54    270.54 o 
  -1  -2   9     2543.28     3030.49    436.21 o 
   0  -2   9       89.19       92.08    106.74 o 
   1  -2   9     2114.39     2443.14    322.87 o 
   2  -2   9     1914.42     2271.94    226.32 o 
   3  -2   9       19.43        6.45    162.27 o 
   4  -2   9     1763.62     2129.43    441.65 o 
   5  -2   9      127.79      201.43    185.57 o 
   6  -2   9      676.85      795.89    235.02 o 
   7  -2   9      208.14      264.98    209.80 o 
   8  -2   9       42.26      408.83    189.91 o 
  -9  -1   9       23.02      215.21    199.58 o 
  -8  -1   9      461.74      312.92    209.26 o 
  -7  -1   9      158.21      123.42    115.31 o 
  -6  -1   9      590.53      417.51    132.21 o 
  -5  -1   9      771.09      563.48    111.17 o 
  -4  -1   9       55.50       91.34     88.61 o 
  -3  -1   9     1727.20     1974.09    208.81 o 
  -2  -1   9     1467.57     1511.23    324.08 o 
  -1  -1   9       93.00      122.02     58.47 o 
   0  -1   9     1718.96     1838.83    194.20 o 
   1  -1   9      384.93      481.08    181.00 o 
   2  -1   9     1678.91     1780.98    223.65 o 
   3  -1   9     2198.47     2509.22    328.16 o 
   4  -1   9       66.46      105.53    142.98 o 
   5  -1   9     1420.45     1210.19    273.35 o 
   6  -1   9      183.77      352.53    147.40 o 
   7  -1   9       43.04      209.86    189.85 o 
   8  -1   9      514.64      968.67    276.01 o 
  -9   0   9      276.83       23.01    130.96 o 
  -8   0   9        0.68      122.41    123.01 o 
  -7   0   9      806.18      944.91    148.20 o 
  -6   0   9      943.78      860.84    262.19 o 
  -5   0   9       75.01       52.69     93.94 o 
  -4   0   9      644.21      742.36    128.61 o 
  -3   0   9     1674.78     1650.66    190.43 o 
  -2   0   9      524.94      456.68     63.29 o 
  -1   0   9     2175.11     2222.89    133.62 o 
   0   0   9       29.15       51.96     97.45 o 
   1   0   9     1781.74     2043.15    221.97 o 
   2   0   9     1665.40     1759.42    282.76 o 
   3   0   9        9.32      -65.37    165.88 o 
   4   0   9      169.33      171.99    191.52 o 
   5   0   9       20.23      -54.47    132.10 o 
   6   0   9      335.11      326.51    204.26 o 
   7   0   9       78.25      293.20    221.29 o 
   8   0   9        5.07        7.61    138.74 o 
  -9   1   9       30.65       14.32    166.76 o 
  -8   1   9      439.34       15.49    123.61 o 
  -7   1   9      252.62      345.24    126.18 o 
  -6   1   9      679.68      548.53    100.98 o 
  -5   1   9      985.68     1068.30    117.77 o 
  -4   1   9       50.42       62.88     73.11 o 
  -3   1   9     1923.08     2527.37    222.30 o 
  -2   1   9     1480.97     1530.66    134.75 o 
  -1   1   9       54.17      120.58     63.74 o 
   0   1   9     1711.81     1857.84    165.05 o 
   1   1   9      389.93      365.59    175.74 o 
   2   1   9     1783.58     1829.64    278.85 o 
   3   1   9     2146.41     2103.25    270.67 o 
   4   1   9       81.94      185.35    186.30 o 
   5   1   9     1270.93     1074.71    264.13 o 
   6   1   9      186.29      136.32    202.96 o 
   7   1   9       15.26      -41.72    192.53 o 
   8   1   9      502.30      404.08    276.17 o 
  -9   2   9      725.49       63.96    156.32 o 
  -8   2   9       25.76      -28.81    134.52 o 
  -7   2   9     1346.89     1191.08    136.80 o 
  -6   2   9     1261.05     1341.61    132.13 o 
  -5   2   9      159.84      200.03     80.99 o 
  -4   2   9     2598.11     2603.34    171.71 o 
  -3   2   9     1820.44     1779.06    124.60 o 
  -2   2   9      711.05      935.21    129.66 o 
  -1   2   9     2672.71     3197.70    217.08 o 
   0   2   9       90.32      108.16     63.23 o 
   1   2   9     1942.26     2582.97    299.67 o 
   2   2   9     1882.07     1805.05    292.14 o 
   3   2   9        1.02       83.49    159.87 o 
   4   2   9     1768.81     1595.07    322.98 o 
   5   2   9      144.94      173.10    183.76 o 
   6   2   9      642.45      520.17    184.51 o 
   7   2   9      213.42      147.09    151.83 o 
   8   2   9       33.08      111.58    280.66 o 
  -9   3   9        2.07       34.57    122.96 o 
  -8   3   9     1425.92     1094.72    629.69 o 
  -7   3   9      798.69      880.12    155.61 o 
  -6   3   9     1228.20     1295.03    142.67 o 
  -5   3   9     1686.89     1652.46    103.81 o 
  -4   3   9      651.92      485.70     98.33 o 
  -3   3   9     2744.46     3008.23    194.39 o 
  -2   3   9     3296.50     3250.05    245.50 o 
  -1   3   9      191.27      310.16     84.85 o 
   0   3   9     3049.31     3386.51    186.31 o 
   1   3   9      435.36      333.60    167.79 o 
   2   3   9      921.28     1076.72    202.41 o 
   3   3   9     2205.70     2773.32    430.38 o 
   4   3   9      213.60      196.40    133.92 o 
   5   3   9     2031.44     1686.92    318.80 o 
   6   3   9      332.10      409.03    232.01 o 
   7   3   9      203.20      384.00    200.96 o 
   8   3   9      366.05      217.10    174.68 o 
  -9   4   9      796.76      -31.97    136.34 o 
  -8   4   9       67.37      -23.58     97.21 o 
  -7   4   9     1902.01     1932.69    285.22 o 
  -6   4   9     2270.29     2600.04    187.87 o 
  -5   4   9      575.79      511.85     79.26 o 
  -4   4   9     4795.80     4755.43    309.46 o 
  -3   4   9     1453.61     1640.32    136.65 o 
  -2   4   9     2403.22     2435.10    444.34 o 
  -1   4   9     2704.26     2804.23    183.37 o 
   0   4   9      334.78      390.64     82.95 o 
   1   4   9     3929.46     3925.38    358.59 o 
   2   4   9     3133.16     3160.45    304.82 o 
   3   4   9      878.70      895.19    234.52 o 
   4   4   9     2729.35     2682.49    231.84 o 
   5   4   9      106.47      172.42    118.66 o 
   6   4   9      963.83      803.43    274.80 o 
   7   4   9      588.02      823.61    264.19 o 
   8   4   9      101.89      312.23    174.72 o 
  -9   5   9        8.74      -19.99     97.28 o 
  -8   5   9      852.22      163.79    110.16 o 
  -7   5   9      760.91      611.59    175.23 o 
  -6   5   9      867.18      742.04    119.17 o 
  -5   5   9     3868.77     3721.23    146.50 o 
  -4   5   9        7.21       53.57     82.60 o 
  -3   5   9     4183.02     4212.51    302.92 o 
  -2   5   9     3241.00     3686.53    324.02 o 
  -1   5   9     1351.36     1527.27    152.59 o 
   0   5   9     3927.36     4296.56    201.77 o 
   1   5   9      407.91      343.20    160.29 o 
   2   5   9     1884.42     2723.06    313.40 o 
   3   5   9     1530.67     1708.22    191.15 o 
   4   5   9       27.92       29.77    127.06 o 
   5   5   9     1216.55     1255.39    177.81 o 
   6   5   9       58.87       81.35    184.25 o 
   7   5   9      125.18      435.92    445.39 o 
   8   5   9      437.53      747.29    313.31 o 
  -8   6   9      179.69        5.02    102.49 o 
  -7   6   9      725.18      455.88    214.20 o 
  -6   6   9      487.60      418.44    201.07 o 
  -5   6   9      224.51       97.17    183.75 o 
  -4   6   9     2145.89     2428.23    159.15 o 
  -3   6   9      493.25      581.88    114.27 o 
  -2   6   9     3091.63     3481.36    265.45 o 
  -1   6   9     1788.18     1692.30    174.52 o 
   0   6   9      398.64      458.10     86.03 o 
   1   6   9     5242.27     5620.85    401.32 o 
   2   6   9      727.83      908.90    204.09 o 
   3   6   9     1351.71     1298.90    164.10 o 
   4   6   9     1288.65     1134.22    250.42 o 
   5   6   9       50.50      121.31    107.09 o 
   6   6   9      440.65      446.16    228.75 o 
   7   6   9      372.28      342.55    220.32 o 
   8   6   9        7.19     -100.14    224.76 o 
  -8   7   9      572.47       38.41    104.27 o 
  -7   7   9      256.37      142.84    110.95 o 
  -6   7   9      534.70      472.39    188.20 o 
  -5   7   9     1259.67     1725.60    268.56 o 
  -4   7   9      289.74      239.85     86.37 o 
  -3   7   9     1715.56     1992.65    184.57 o 
  -2   7   9      710.04      810.35    168.34 o 
  -1   7   9      990.97     1046.31    157.45 o 
   0   7   9     2401.31     2552.44    156.97 o 
   1   7   9      110.61       65.22    121.18 o 
   2   7   9      518.22      615.62    202.55 o 
   3   7   9     1250.43     1180.78    240.31 o 
   4   7   9       64.97        9.15    141.49 o 
   5   7   9      685.82      862.38    210.23 o 
   6   7   9      158.53      114.48    188.33 o 
   7   7   9       97.42       28.55    183.75 o 
   8   7   9      189.08      444.99    237.71 o 
  -8   8   9       30.12      -48.73    100.81 o 
  -7   8   9      633.77      400.08    177.05 o 
  -6   8   9      328.23      263.07    117.46 o 
  -5   8   9      249.26      263.61     83.94 o 
  -4   8   9      940.98     1122.66    118.45 o 
  -3   8   9     1168.95     1170.39    146.70 o 
  -2   8   9      190.86      275.30    149.43 o 
  -1   8   9      558.93      617.84    162.38 o 
   0   8   9      318.78      178.74    129.66 o 
   1   8   9     1273.30     1399.94    207.34 o 
   2   8   9      588.04      534.08    216.62 o 
   3   8   9      360.87      315.71    156.72 o 
   4   8   9     1191.97     1195.97    231.32 o 
   5   8   9       59.59      107.27    139.94 o 
   6   8   9      242.95       93.47    184.81 o 
   7   8   9      192.67      235.36    437.03 o 
   8   8   9        2.17      314.69    374.59 o 
  -8   9   9      931.88     1025.38    783.92 o 
  -7   9   9       98.90      101.92     82.46 o 
  -6   9   9      740.70      481.27    189.74 o 
  -5   9   9     1376.36     1221.35    157.80 o 
  -4   9   9       66.98       93.89     72.97 o 
  -3   9   9     1360.68     1512.15    167.09 o 
  -2   9   9     1424.29     1562.37    227.14 o 
  -1   9   9      823.65      856.73    202.66 o 
   0   9   9     2045.86     2161.56    258.37 o 
   1   9   9      642.81      858.21    103.76 o 
   2   9   9      470.78      559.07    155.84 o 
   3   9   9     1148.24     1322.54    198.81 o 
   4   9   9       74.87      100.86    149.88 o 
   5   9   9      687.93      646.47    165.35 o 
   6   9   9       52.67      120.97    161.04 o 
   7   9   9      213.45      645.76    415.65 o 
  -8  10   9       57.51       -1.62     80.98 o 
  -7  10   9      768.94      652.13    158.41 o 
  -6  10   9      725.32      398.96    244.43 o 
  -5  10   9      279.59      112.09     96.39 o 
  -4  10   9     2696.57     2597.80    217.34 o 
  -3  10   9      572.72      553.79    127.42 o 
  -2  10   9      586.27      677.27    145.51 o 
  -1  10   9     1395.13     2096.85    682.79 o 
   0  10   9       21.44      102.45    142.16 o 
   1  10   9     1913.81     1986.06    199.36 o 
   2  10   9      637.97      581.98    175.84 o 
   3  10   9      309.36      381.89    135.27 o 
   4  10   9     1649.87     1240.37    282.30 o 
   5  10   9       74.01       74.52    122.00 o 
   6  10   9      332.82      341.92    197.00 o 
   7  10   9      266.13      707.30    242.51 o 
  -7  11   9      434.14      431.70    155.44 o 
  -6  11   9      400.55      292.75    103.95 o 
  -5  11   9     1403.74     1672.80    163.31 o 
  -4  11   9      369.46      299.87    114.58 o 
  -3  11   9     1065.63     1038.82    107.94 o 
  -2  11   9     1439.31     1620.76    240.13 o 
  -1  11   9      557.06      778.84    174.59 o 
   0  11   9     3676.73     3742.45    350.30 o 
   1  11   9      473.03      513.31    106.85 o 
   2  11   9     1013.43     1170.70    152.98 o 
   3  11   9     1982.55     1740.75    209.23 o 
   4  11   9       43.68      -11.00    123.48 o 
   5  11   9      623.80      578.86    151.78 o 
   6  11   9      273.86      424.23    245.64 o 
   7  11   9      159.19      317.37    209.20 o 
  -7  12   9      433.30      605.39    144.56 o 
  -6  12   9      503.85      410.08     77.88 o 
  -5  12   9      163.26      148.73    119.75 o 
  -4  12   9     2091.47     2218.64    170.17 o 
  -3  12   9     1038.62     1058.13    126.11 o 
  -2  12   9     1055.47      940.33    205.39 o 
  -1  12   9     2020.69     2110.41    279.72 o 
   0  12   9      455.63      318.84    139.66 o 
   1  12   9     1547.88     1778.85    348.88 o 
   2  12   9      835.07      754.90    310.50 o 
   3  12   9      120.04      212.95    118.65 o 
   4  12   9     1701.21     1869.50    244.21 o 
   5  12   9      156.71      146.59    125.95 o 
   6  12   9      344.25      234.32    239.49 o 
  -7  13   9      204.28      264.61    141.59 o 
  -6  13   9      269.97      325.72     91.51 o 
  -5  13   9     1232.30     1149.58    180.97 o 
  -4  13   9       73.11       31.11    104.27 o 
  -3  13   9     1103.64     1065.21    169.18 o 
  -2  13   9     1032.57      929.11    122.05 o 
  -1  13   9      479.20      500.21    134.48 o 
   0  13   9     2524.27     3304.76    324.13 o 
   1  13   9      289.38      290.36     95.06 o 
   2  13   9      497.08      533.97     95.89 o 
   3  13   9     1078.29      924.49    216.45 o 
   4  13   9       46.04       57.33    125.35 o 
   5  13   9      455.93      405.60    164.94 o 
   6  13   9      242.85      451.64    320.56 o 
  -6  14   9      492.81      519.59    118.58 o 
  -5  14   9      155.57      178.82     92.38 o 
  -4  14   9     2351.91     2808.18    222.67 o 
  -3  14   9     1044.20      909.12    161.44 o 
  -2  14   9      155.68      177.70    112.52 o 
  -1  14   9     1027.51      964.76    227.97 o 
   0  14   9       32.92       -2.16    153.21 o 
   1  14   9      694.09      843.78    228.07 o 
   2  14   9      317.45      264.24    101.80 o 
   3  14   9      248.84      241.11    126.24 o 
   4  14   9      970.87      767.79    182.25 o 
   5  14   9        9.55       76.49    119.21 o 
   6  14   9      213.97      215.64    366.40 o 
  -6  15   9      216.55      286.58    184.35 o 
  -5  15   9      884.72     1179.97    186.02 o 
  -4  15   9       15.18       37.20     38.22 o 
  -3  15   9      631.04      839.27    163.16 o 
  -2  15   9      354.54      364.77    128.31 o 
  -1  15   9      321.06      486.41    185.95 o 
   0  15   9     1054.18     1205.33    374.70 o 
   1  15   9      234.71      297.80    185.82 o 
   2  15   9      264.88      311.96    115.49 o 
   3  15   9      652.58      428.38    161.49 o 
   4  15   9       43.70       79.82    135.01 o 
   5  15   9      297.72      290.89    160.81 o 
  -5  16   9      118.62      322.23    134.71 o 
  -4  16   9      865.08      869.89    139.43 o 
  -3  16   9      239.92      170.54     49.51 o 
  -2  16   9       52.86       96.08    110.11 o 
  -1  16   9      827.66      787.29    227.94 o 
   0  16   9        7.21       77.63    155.34 o 
   1  16   9      680.90      779.21    142.91 o 
   2  16   9      481.98      429.97     83.13 o 
   3  16   9       52.28      143.86     96.19 o 
   4  16   9      506.60      345.60    145.49 o 
   5  16   9       10.83      -60.50    203.98 o 
  -5  17   9      327.02      313.22    216.73 o 
  -4  17   9       88.14      134.60    119.45 o 
  -3  17   9      433.76      490.91    121.24 o 
  -2  17   9      245.82      195.14     89.53 o 
  -1  17   9      349.83      313.33    197.81 o 
   0  17   9      670.52      560.64    222.00 o 
   1  17   9       62.02       41.28    173.12 o 
   2  17   9      161.62      126.72     74.57 o 
   3  17   9      496.39      335.79    103.21 o 
   4  17   9       12.10       32.77    105.04 o 
  -4  18   9      953.46     1306.41    291.70 o 
  -3  18   9      196.71      146.98    104.93 o 
  -2  18   9      200.43      185.23    103.72 o 
  -1  18   9      813.36      799.77    161.40 o 
   0  18   9       28.53      -39.53    169.69 o 
   1  18   9      496.08      519.84    228.50 o 
   2  18   9      223.63      284.75    212.38 o 
   3  18   9      154.87       70.69    293.63 o 
  -3  19   9      467.88      477.05    147.08 o 
  -2  19   9      438.47      485.90    144.62 o 
  -1  19   9      125.79       27.54     91.99 o 
   0  19   9      871.19      890.51    261.36 o 
   1  19   9      161.79       92.24    187.17 o 
   2  19   9      287.33      128.51    284.17 o 
   3 -17  10      376.11      332.60    143.48 o 
  -1 -16  10      428.32      939.04    118.07 o 
   0 -16  10      285.50      181.15     60.54 o 
   1 -16  10       25.39      -53.76    103.01 o 
   2 -16  10      447.53      308.80    154.89 o 
   3 -16  10      229.97      161.24     82.54 o 
   4 -16  10      189.60      186.86    140.36 o 
  -4 -15  10      773.70      442.79    106.53 o 
  -3 -15  10       94.05       69.94     56.45 o 
  -2 -15  10      379.27      292.76     75.69 o 
  -1 -15  10      679.92      722.07    116.03 o 
   0 -15  10       21.31      -30.45     95.86 o 
   1 -15  10      614.72      475.67    178.31 o 
   2 -15  10       58.63      162.45     79.37 o 
   3 -15  10      355.51      272.32     89.31 o 
   4 -15  10      253.25      295.82    109.08 o 
  -5 -14  10      564.01      366.20     93.32 o 
  -4 -14  10      135.13      119.93     95.72 o 
  -3 -14  10     1364.83     1480.13    138.63 o 
  -2 -14  10      267.07      218.76     71.72 o 
  -1 -14  10      256.05      177.97     59.84 o 
   0 -14  10     1214.01     1046.00    241.85 o 
   1 -14  10       21.18      -53.54    116.31 o 
   2 -14  10      739.54      573.74     99.89 o 
   3 -14  10      405.93      223.00    101.53 o 
   4 -14  10      321.35      174.03     98.12 o 
   5 -14  10      202.18      140.67    108.14 o 
  -6 -13  10      245.06      184.78    103.50 o 
  -5 -13  10      172.67       74.22     77.69 o 
  -4 -13  10     1414.15     1557.83    158.61 o 
  -3 -13  10      268.76      186.29     82.39 o 
  -2 -13  10     1704.95     1783.52    148.71 o 
  -1 -13  10      582.57      622.29     81.69 o 
   0 -13  10      471.47      522.40    210.19 o 
   1 -13  10     1446.25     1366.45    219.53 o 
   2 -13  10      233.75      179.08     72.63 o 
   3 -13  10      714.18      473.65    106.20 o 
   4 -13  10      662.22      547.11    117.53 o 
   5 -13  10       11.46       27.23    166.09 o 
  -6 -12  10      400.19      326.03    121.78 o 
  -5 -12  10      895.62     1157.59    316.88 o 
  -4 -12  10      130.51      124.61    100.53 o 
  -3 -12  10     1783.29     1968.28    196.50 o 
  -2 -12  10      733.10      729.78     86.72 o 
  -1 -12  10      459.22      519.87    168.42 o 
   0 -12  10     1344.36     1092.39    305.83 o 
   1 -12  10        6.69       42.65    135.66 o 
   2 -12  10     1327.35     1233.25    138.55 o 
   3 -12  10      709.95      427.73    119.26 o 
   4 -12  10      318.68      278.83    109.14 o 
   5 -12  10      323.63      293.86    106.82 o 
   6 -12  10      175.71      101.99    121.27 o 
  -7 -11  10      561.55      407.14    107.17 o 
  -6 -11  10      183.37      130.48     86.58 o 
  -5 -11  10      394.72      323.49    116.98 o 
  -4 -11  10     1196.86     1244.28    232.18 o 
  -3 -11  10       10.94       55.63     65.33 o 
  -2 -11  10     1665.33     1654.86    125.73 o 
  -1 -11  10      610.96      441.60    175.56 o 
   0 -11  10      288.84      334.63    172.48 o 
   1 -11  10      597.89      394.43    187.96 o 
   2 -11  10      177.67       83.13     84.11 o 
   3 -11  10      593.44      300.45    116.51 o 
   4 -11  10      584.81      582.18    139.54 o 
   5 -11  10      125.71      144.91    109.56 o 
   6 -11  10      292.99      106.07    126.01 o 
  -7 -10  10      127.87      117.00     75.79 o 
  -6 -10  10      553.37      476.52    103.89 o 
  -5 -10  10     1012.95     1017.09    213.43 o 
  -4 -10  10       79.40      -83.09     91.94 o 
  -3 -10  10     1242.91     1458.88    256.58 o 
  -2 -10  10      526.64      422.07    107.26 o 
  -1 -10  10       32.84       31.55    155.22 o 
   0 -10  10      872.70      952.12    234.48 o 
   1 -10  10      128.81       99.72     55.05 o 
   2 -10  10      207.80      255.68     93.56 o 
   3 -10  10      622.48      548.45    124.58 o 
   4 -10  10      187.60      252.81    132.50 o 
   5 -10  10      348.23      228.64    125.95 o 
   6 -10  10       61.93       53.53    110.45 o 
  -7  -9  10      723.59      315.00    166.36 o 
  -6  -9  10      150.18      129.80     85.61 o 
  -5  -9  10      699.33      518.56    134.28 o 
  -4  -9  10      614.58      664.38    111.57 o 
  -3  -9  10       26.71       49.40    107.02 o 
  -2  -9  10     1697.09     1855.47    142.37 o 
  -1  -9  10      387.40      515.14    254.16 o 
   0  -9  10       53.82       16.16    156.54 o 
   1  -9  10     1555.11     1306.68    178.70 o 
   2  -9  10      338.44      250.70     80.41 o 
   3  -9  10      295.95      389.54    102.43 o 
   4  -9  10      509.99      416.44    116.04 o 
   5  -9  10       48.55       27.34    111.00 o 
   6  -9  10      237.60      118.43    137.85 o 
   7  -9  10      113.41        7.58    113.11 o 
  -8  -8  10      655.22      482.97    166.24 o 
  -7  -8  10        5.42       27.61     71.28 o 
  -6  -8  10     1039.64      867.96    120.88 o 
  -5  -8  10      917.02      846.40    141.49 o 
  -4  -8  10      208.75      228.85     93.52 o 
  -3  -8  10     2407.91     2451.03    186.03 o 
  -2  -8  10      375.75      457.31    100.71 o 
  -1  -8  10      964.06      994.33    255.92 o 
   0  -8  10       97.04      256.80    193.15 o 
   1  -8  10      302.29      282.55     62.93 o 
   2  -8  10     1519.51     1567.62    214.81 o 
   3  -8  10      878.64      689.36    134.93 o 
   4  -8  10      574.10      446.39    127.10 o 
   5  -8  10      674.80      573.96    127.33 o 
   6  -8  10       69.17       18.16    119.93 o 
   7  -8  10      256.91      524.06    191.38 o 
  -8  -7  10       27.48       19.98    121.44 o 
  -7  -7  10      756.99      384.94    220.05 o 
  -6  -7  10      292.63      275.30    101.01 o 
  -5  -7  10      354.02      425.63    107.02 o 
  -4  -7  10     2075.23     2203.55    294.62 o 
  -3  -7  10       22.27       83.68     81.16 o 
  -2  -7  10     3733.74     3446.91    397.73 o 
  -1  -7  10      863.04     1104.48    352.22 o 
   0  -7  10     1011.18     1125.04    293.52 o 
   1  -7  10     3213.31     3124.44    210.12 o 
   2  -7  10      537.64      376.47    104.93 o 
   3  -7  10     2151.70     2190.24    368.89 o 
   4  -7  10     1003.90      769.56    147.96 o 
   5  -7  10       13.90       21.32     74.79 o 
   6  -7  10      588.19      670.23    120.59 o 
   7  -7  10      166.57      253.29    191.50 o 
  -8  -6  10      533.05      301.06    143.15 o 
  -7  -6  10      113.02      148.35    116.71 o 
  -6  -6  10     1167.24     1068.78    107.81 o 
  -5  -6  10     1312.47     1474.03    161.83 o 
  -4  -6  10      545.15      538.39    112.35 o 
  -3  -6  10     4273.51     4352.98    255.81 o 
  -2  -6  10     1090.99     1212.88    293.08 o 
  -1  -6  10     2917.72     2907.92    440.94 o 
   0  -6  10     2839.06     3332.14    453.91 o 
   1  -6  10      783.60      714.77     88.98 o 
   2  -6  10     3030.08     3360.05    229.95 o 
   3  -6  10      944.88      918.56    101.98 o 
   4  -6  10      578.84      177.47    183.47 o 
   5  -6  10      868.65     1424.51    316.66 o 
   6  -6  10        3.06       27.84    189.05 o 
   7  -6  10      310.61      588.70    301.43 o 
  -8  -5  10        5.67       23.86    114.81 o 
  -7  -5  10      541.51      453.93    184.74 o 
  -6  -5  10      618.58      417.29    130.93 o 
  -5  -5  10      512.12      540.47     99.15 o 
  -4  -5  10     3065.79     3086.09    221.69 o 
  -3  -5  10      302.52      373.01    111.71 o 
  -2  -5  10     4101.25     3933.69    484.91 o 
  -1  -5  10     3539.79     3511.44    502.06 o 
   0  -5  10      140.97       -8.33    121.10 o 
   1  -5  10     4437.81     4524.11    213.79 o 
   2  -5  10      820.04      741.41    233.11 o 
   3  -5  10     1606.24     1655.06    201.27 o 
   4  -5  10      956.03      815.31    146.06 o 
   5  -5  10      139.55      198.53    173.37 o 
   6  -5  10      558.53      535.71    241.26 o 
   7  -5  10      344.32      598.15    347.00 o 
  -8  -4  10      719.92      642.83    129.81 o 
  -7  -4  10      179.04      194.49    112.44 o 
  -6  -4  10     1108.93     1277.92    142.68 o 
  -5  -4  10     1421.56     1488.72    127.97 o 
  -4  -4  10       37.94        1.53     93.82 o 
  -3  -4  10     3363.63     3504.51    245.36 o 
  -2  -4  10     2082.01     2285.81    363.98 o 
  -1  -4  10      705.44      685.31    291.76 o 
   0  -4  10      948.84      299.78    429.72 o 
   1  -4  10      229.78      272.08    166.48 o 
   2  -4  10     3311.09     3519.42    305.75 o 
   3  -4  10     1256.28     1106.32    246.26 o 
   4  -4  10       25.82       89.51    168.46 o 
   5  -4  10      768.96      798.63    146.40 o 
   6  -4  10       69.28       63.41    239.32 o 
   7  -4  10      210.06      163.76    212.16 o 
  -8  -3  10       14.03       75.82    118.62 o 
  -7  -3  10     1483.09     1765.94    213.65 o 
  -6  -3  10      812.86     1098.26    161.74 o 
  -5  -3  10      225.45      205.92     80.44 o 
  -4  -3  10     1383.05     1794.81    179.58 o 
  -3  -3  10      370.47      216.24    121.33 o 
  -2  -3  10     1025.03     1269.16    200.96 o 
  -1  -3  10      896.00      903.86    351.78 o 
   0  -3  10      165.42      106.41     79.18 o 
   1  -3  10      864.20     1245.72    283.46 o 
   2  -3  10      780.44      728.89    232.06 o 
   3  -3  10     1158.37     1555.99    267.02 o 
   4  -3  10      836.87      842.46    236.93 o 
   5  -3  10      103.96      286.76    264.94 o 
   6  -3  10      560.49      527.40    246.37 o 
   7  -3  10      235.54      566.07    341.23 o 
   8  -3  10      118.53       26.94    243.26 o 
  -8  -2  10      843.69      503.78    370.36 o 
  -7  -2  10       62.61      163.69    102.09 o 
  -6  -2  10      727.25      403.49    201.45 o 
  -5  -2  10      902.28      943.90     93.59 o 
  -4  -2  10      149.81      132.86     91.17 o 
  -3  -2  10     2354.32     2586.28    221.11 o 
  -2  -2  10      293.45      370.36    239.43 o 
  -1  -2  10      842.60      755.67    296.49 o 
   0  -2  10      268.48      280.66    102.89 o 
   1  -2  10      103.86        6.14    106.80 o 
   2  -2  10     3476.95     3771.23    416.65 o 
   3  -2  10     2367.94     2001.46    355.68 o 
   4  -2  10        1.30      116.80    128.96 o 
   5  -2  10     1126.50     1473.05    284.01 o 
   6  -2  10       90.82      249.44    141.23 o 
   7  -2  10       87.57      145.32    558.73 o 
   8  -2  10      178.36      -55.27    344.91 o 
  -8  -1  10      120.57       94.76    123.62 o 
  -7  -1  10      898.97      874.74    221.46 o 
  -6  -1  10      295.17      235.36    182.05 o 
  -5  -1  10     1287.12     1183.09    139.25 o 
  -4  -1  10     1418.47     1387.27    118.92 o 
  -3  -1  10      131.32      128.66    139.45 o 
  -2  -1  10     2545.68     2994.98    441.27 o 
  -1  -1  10      712.72      553.29    321.44 o 
   0  -1  10      224.89      209.62     65.44 o 
   1  -1  10      377.96      487.11    192.77 o 
   2  -1  10       29.17      -17.33    123.28 o 
   3  -1  10      358.98      656.75    217.98 o 
   4  -1  10      477.64      404.86    204.99 o 
   5  -1  10      129.41      225.11    156.40 o 
   6  -1  10      674.82      590.77    251.32 o 
   7  -1  10      162.18      608.60    223.76 o 
   8  -1  10       62.21      330.32    279.34 o 
  -8   0  10      290.06       22.51    107.75 o 
  -7   0  10        0.81       52.39     85.42 o 
  -6   0  10     1201.02     1369.85    240.15 o 
  -5   0  10      328.69      422.64     68.69 o 
  -4   0  10      573.05      645.17    152.08 o 
  -3   0  10     2798.78     3126.89    251.58 o 
  -2   0  10      553.62      574.86     61.02 o 
  -1   0  10      808.76      928.35     93.33 o 
   0   0  10      461.69      577.77    107.80 o 
   1   0  10      480.74      313.81    181.26 o 
   2   0  10     4950.37     4786.51    476.18 o 
   3   0  10      834.93      731.40    239.42 o 
   4   0  10       28.23        4.30    153.14 o 
   5   0  10      319.25      287.33    204.41 o 
   6   0  10      122.47      265.25    167.12 o 
   7   0  10      186.26      -46.45    472.16 o 
   8   0  10      284.19     1291.55    605.06 o 
  -8   1  10      114.01      208.51    202.38 o 
  -7   1  10      889.84      961.09    171.77 o 
  -6   1  10      391.56      296.78     84.41 o 
  -5   1  10     1119.98     1411.55    311.82 o 
  -4   1  10     1458.21     1585.75    198.31 o 
  -3   1  10      160.28      147.14    106.52 o 
  -2   1  10     2427.77     2458.62    167.65 o 
  -1   1  10      764.59      933.02    122.05 o 
   0   1  10      242.11      228.33     82.02 o 
   1   1  10      350.45      393.73    155.40 o 
   2   1  10       65.19       32.42    170.94 o 
   3   1  10      425.90      452.42    134.83 o 
   4   1  10      462.40      457.45    144.40 o 
   5   1  10      125.51      196.91    197.45 o 
   6   1  10      631.78      736.14    251.13 o 
   7   1  10      142.27      179.98    138.75 o 
   8   1  10       57.28      512.92    203.24 o 
  -8   2  10      903.76      418.50    264.33 o 
  -7   2  10       91.59       59.91     88.25 o 
  -6   2  10      784.41      796.92    134.72 o 
  -5   2  10      982.45      949.95    144.77 o 
  -4   2  10      105.24      251.42    136.04 o 
  -3   2  10     2096.14     2048.36    130.98 o 
  -2   2  10      312.28      259.03    104.12 o 
  -1   2  10      770.60      714.59    104.87 o 
   0   2  10      201.45      289.48     86.41 o 
   1   2  10      102.57       34.01    143.80 o 
   2   2  10     3693.16     3934.40    412.06 o 
   3   2  10     2006.09     1835.28    239.16 o 
   4   2  10        4.73       59.21    128.84 o 
   5   2  10      996.56      712.42    264.41 o 
   6   2  10       67.97     -108.79    294.67 o 
   7   2  10       86.54      286.34    324.08 o 
   8   2  10      167.26      563.99    213.61 o 
  -8   3  10       16.50       29.16    152.21 o 
  -7   3  10     1374.62     1437.74    179.12 o 
  -6   3  10      802.64     1116.50    519.70 o 
  -5   3  10      198.42      287.07     88.78 o 
  -4   3  10     1437.87     1465.22    218.42 o 
  -3   3  10      400.61      323.63     91.36 o 
  -2   3  10     1066.87     1323.08    173.87 o 
  -1   3  10     1047.92     1553.34    340.57 o 
   0   3  10      208.23      265.95     79.15 o 
   1   3  10      801.71      916.21    223.27 o 
   2   3  10      803.33      782.18    230.14 o 
   3   3  10     1048.89      972.75    180.20 o 
   4   3  10      966.50      826.29    193.90 o 
   5   3  10      113.04      126.49    131.70 o 
   6   3  10      492.24      719.19    244.79 o 
   7   3  10      200.62      306.89    237.62 o 
   8   3  10      122.30      772.30    441.16 o 
  -8   4  10      719.12      436.94    253.83 o 
  -7   4  10      171.59      119.56    101.40 o 
  -6   4  10     1143.54      982.77    401.77 o 
  -5   4  10     1372.77     1316.06    139.40 o 
  -4   4  10       71.48       62.67     60.27 o 
  -3   4  10     3570.61     3307.34    181.70 o 
  -2   4  10     2082.34     1971.63    207.77 o 
  -1   4  10      700.52      754.29    167.37 o 
   0   4  10      728.89      840.83     96.10 o 
   1   4  10      231.08      104.61    157.29 o 
   2   4  10     3209.53     3619.41    330.02 o 
   3   4  10     1025.56      851.92    235.13 o 
   4   4  10       59.11      135.56    137.88 o 
   5   4  10      779.70      473.82    161.90 o 
   6   4  10       51.64       36.31    173.33 o 
   7   4  10      222.90      259.49    211.68 o 
  -8   5  10        5.13      -12.09    219.75 o 
  -7   5  10      516.04      290.36    247.46 o 
  -6   5  10      568.68      316.73    174.40 o 
  -5   5  10      582.29      619.60    227.67 o 
  -4   5  10     2840.20     3028.02    202.51 o 
  -3   5  10      287.30      283.39     89.20 o 
  -2   5  10     4180.34     4467.59    292.98 o 
  -1   5  10     3569.06     4096.72    279.98 o 
   0   5  10      214.34      159.58     74.01 o 
   1   5  10     4649.90     4768.32    395.07 o 
   2   5  10      857.37     1009.09    194.42 o 
   3   5  10     1593.91     1149.64    315.67 o 
   4   5  10     1060.02      932.98    221.00 o 
   5   5  10      127.57       50.59    145.56 o 
   6   5  10      561.02      875.26    302.81 o 
   7   5  10      341.34      845.09    756.28 o 
  -8   6  10      552.99       66.84    271.75 o 
  -7   6  10      152.08      123.37     87.05 o 
  -6   6  10     1134.93      987.41    769.36 o 
  -5   6  10     1470.70     1257.76    145.01 o 
  -4   6  10      473.59      379.43     97.03 o 
  -3   6  10     4072.28     4111.18    215.95 o 
  -2   6  10     1140.50     1671.83    436.54 o 
  -1   6  10     2848.06     3530.99    394.87 o 
   0   6  10     2611.43     3000.29    242.56 o 
   1   6  10      787.41      808.64    188.88 o 
   2   6  10     3165.71     3867.12    404.16 o 
   3   6  10      852.34      796.19    208.20 o 
   4   6  10      553.12      680.13    167.71 o 
   5   6  10      951.59     1007.22    220.60 o 
   6   6  10        6.66      414.18    190.57 o 
   7   6  10      311.28      804.70    253.77 o 
  -8   7  10       19.66        4.62    226.46 o 
  -7   7  10      741.91      256.68    266.64 o 
  -6   7  10      349.45      223.42    123.51 o 
  -5   7  10      405.54      245.38    141.19 o 
  -4   7  10     2163.24     2166.75    174.97 o 
  -3   7  10       17.65       18.89     86.62 o 
  -2   7  10     3604.50     3799.30    353.99 o 
  -1   7  10      827.91     1069.67    183.72 o 
   0   7  10     1086.07     1011.26    165.56 o 
   1   7  10     3307.33     3446.33    299.89 o 
   2   7  10      464.87      493.27    166.88 o 
   3   7  10     2175.74     2385.49    464.02 o 
   4   7  10     1039.96      909.99    210.10 o 
   5   7  10        9.53       32.93    200.46 o 
   6   7  10      526.61      623.11    233.14 o 
   7   7  10      152.06     -110.11    198.49 o 
  -8   8  10      649.36      237.01    307.26 o 
  -7   8  10       14.78        4.07    190.29 o 
  -6   8  10     1026.52      832.74    328.64 o 
  -5   8  10      907.16     1297.51    238.20 o 
  -4   8  10      169.69      259.36    107.22 o 
  -3   8  10     2516.23     2692.87    209.13 o 
  -2   8  10      485.51      509.76    151.63 o 
  -1   8  10     1107.04     1389.43    201.98 o 
   0   8  10      172.32      205.73    124.40 o 
   1   8  10      305.15      352.20    108.65 o 
   2   8  10     1513.16     1652.17    226.11 o 
   3   8  10      769.37      545.91    177.14 o 
   4   8  10      551.32      469.64    180.11 o 
   5   8  10      763.43      599.87    209.29 o 
   6   8  10       48.74       68.09    161.38 o 
   7   8  10      262.97      544.32    286.54 o 
  -6   9  10      165.37       71.28    117.58 o 
  -5   9  10      778.31      837.04    151.59 o 
  -4   9  10      647.90      793.09    136.44 o 
  -3   9  10       22.31       44.48     94.44 o 
  -2   9  10     1846.31     1938.24    230.57 o 
  -1   9  10      312.38      438.28    159.90 o 
   0   9  10       41.85       35.17    107.83 o 
   1   9  10     1557.81     1490.94    152.71 o 
   2   9  10      345.89      136.38    130.55 o 
   3   9  10      335.85      387.85    157.61 o 
   4   9  10      441.02      235.11    170.30 o 
   5   9  10       47.28       97.70    152.69 o 
   6   9  10      204.78      398.64    159.04 o 
   7   9  10      102.94      375.31    387.07 o 
  -7  10  10      114.70      208.72    139.61 o 
  -6  10  10      614.59      669.46    150.16 o 
  -5  10  10      879.25      981.25    166.83 o 
  -4  10  10      111.06      204.04     86.04 o 
  -3  10  10     1185.65     1301.35    166.48 o 
  -2  10  10      550.36      748.99    162.26 o 
  -1  10  10      111.86      253.10    141.45 o 
   0  10  10      899.52     1076.86    177.72 o 
   1  10  10      128.25      130.19     93.42 o 
   2  10  10      231.38      369.31    128.59 o 
   3  10  10      602.24      431.80    155.34 o 
   4  10  10      161.43       96.17    147.83 o 
   5  10  10      494.37      500.29    174.51 o 
   6  10  10       65.38      -46.41    127.36 o 
  -7  11  10      608.38      240.25    233.82 o 
  -6  11  10      148.32      317.85    164.07 o 
  -5  11  10      422.77      575.79    137.89 o 
  -4  11  10     1156.32     1146.81    165.34 o 
  -3  11  10       11.16       -3.96    100.01 o 
  -2  11  10     1476.73     2098.16    478.20 o 
  -1  11  10      557.46      566.50    126.36 o 
   0  11  10      242.51      333.40    168.07 o 
   1  11  10      740.92      845.07    120.83 o 
   2  11  10      187.83      129.55    143.30 o 
   3  11  10      628.21      476.53    146.65 o 
   4  11  10      631.90      523.63    173.20 o 
   5  11  10      112.52       55.70    144.72 o 
   6  11  10      296.12      299.23    146.11 o 
  -6  12  10      448.77      656.73    210.61 o 
  -5  12  10      789.63     1001.63    227.17 o 
  -4  12  10      176.58      247.32    117.54 o 
  -3  12  10     1616.95     1630.10    157.19 o 
  -2  12  10      670.56      657.85    189.92 o 
  -1  12  10      593.73      701.16    161.39 o 
   0  12  10     1403.12     1683.19    378.61 o 
   1  12  10        7.16      -33.55     62.23 o 
   2  12  10     1363.88     1527.68    136.32 o 
   3  12  10      744.65      533.58    179.24 o 
   4  12  10      274.28      307.86    149.89 o 
   5  12  10      339.37      378.04    165.76 o 
   6  12  10      179.28      328.71    211.67 o 
  -6  13  10      238.02      226.87    130.88 o 
  -5  13  10      162.10       43.66     98.39 o 
  -4  13  10     1368.12     1212.88    185.03 o 
  -3  13  10      301.87      237.08    119.10 o 
  -2  13  10     1770.92     1883.57    150.00 o 
  -1  13  10      544.39      591.44    209.02 o 
   0  13  10      437.47      419.94    304.95 o 
   1  13  10     1377.70     1533.82    283.72 o 
   2  13  10      209.72       98.29     91.42 o 
   3  13  10      691.29      548.84    153.67 o 
   4  13  10      640.75      369.58    163.79 o 
   5  13  10       14.06      288.44    274.11 o 
  -5  14  10      544.01      803.67    153.75 o 
  -4  14  10      139.32      285.66    123.20 o 
  -3  14  10     1413.00     1642.24    147.87 o 
  -2  14  10      223.89      249.66    124.32 o 
  -1  14  10      273.06      445.53    176.22 o 
   0  14  10     1249.96     1449.05    191.98 o 
   1  14  10       21.59     -183.96    173.29 o 
   2  14  10      723.30      699.75    144.24 o 
   3  14  10      359.18      297.77    129.64 o 
   4  14  10      333.77       86.21    342.27 o 
   5  14  10      185.24      160.89    125.48 o 
  -5  15  10      187.06      408.56    176.22 o 
  -4  15  10      771.19      905.78    169.78 o 
  -3  15  10      110.18      154.93     95.60 o 
  -2  15  10      343.64      413.07    129.64 o 
  -1  15  10      684.97      610.97    223.11 o 
   0  15  10       20.99     -373.19    286.48 o 
   1  15  10      555.72      712.61    146.47 o 
   2  15  10       50.85       49.35     96.52 o 
   3  15  10      340.65      274.81    101.03 o 
   4  15  10      252.52      779.17    515.47 o 
  -4  16  10      107.38      261.32    235.30 o 
  -3  16  10     1025.98     1073.25    179.30 o 
  -2  16  10       18.55        6.83    106.99 o 
  -1  16  10      405.07      666.43    245.75 o 
   0  16  10      323.86      525.98    188.17 o 
   1  16  10       26.12      132.07    159.48 o 
   2  16  10      495.38      413.19    104.59 o 
   3  16  10      239.96       50.24    136.56 o 
   4  16  10      194.06      192.94    117.68 o 
  -3  17  10       21.25       57.48     92.36 o 
  -2  17  10      293.26      451.88    122.79 o 
  -1  17  10      418.42      486.76    217.92 o 
   0  17  10       80.54      176.93    189.47 o 
   1  17  10      300.53      459.63    223.33 o 
   2  17  10       60.84     -114.44    310.01 o 
   3  17  10      354.82      264.84    117.38 o 
  -2  18  10      101.86       97.11    106.54 o 
  -1  18  10      384.94      339.23     96.45 o 
   0  18  10      547.83      655.20    245.66 o 
   1  18  10        2.14     -175.76    202.00 o 
   1 -16  11      273.67      230.20    118.84 o 
   2 -16  11       19.71      -19.68    113.89 o 
  -2 -15  11       33.92      -41.06     55.03 o 
  -1 -15  11      371.70      295.95     81.24 o 
   0 -15  11      495.80      292.42    177.43 o 
   1 -15  11      115.77       49.47    113.78 o 
   2 -15  11      407.99      307.92    161.38 o 
   3 -15  11       24.86       28.38     72.71 o 
  -4 -14  11      531.22      363.17     97.16 o 
  -3 -14  11      256.88      120.80     73.82 o 
  -2 -14  11      747.64      470.38     97.73 o 
  -1 -14  11      208.02       78.62     68.51 o 
   0 -14  11      364.61      527.12    220.19 o 
   1 -14  11      359.65      224.81    155.99 o 
   2 -14  11        3.24       10.90     66.69 o 
   3 -14  11      436.72      196.14    105.94 o 
   4 -14  11      126.96       47.08     81.01 o 
  -5 -13  11      279.71      221.12    108.13 o 
  -4 -13  11      392.78      344.96    108.72 o 
  -3 -13  11     1106.48     1282.52    121.35 o 
  -2 -13  11       12.73       -8.26     62.84 o 
  -1 -13  11      406.47      390.01     85.46 o 
   0 -13  11      947.21      655.85    265.71 o 
   1 -13  11      223.64      390.59    167.54 o 
   2 -13  11      592.68      386.91     78.97 o 
   3 -13  11       60.71       33.54     94.35 o 
   4 -13  11      287.18      214.91    108.18 o 
  -5 -12  11      314.70      266.84    107.54 o 
  -4 -12  11      862.56      985.80    120.34 o 
  -3 -12  11       54.85       55.38     95.43 o 
  -2 -12  11     1129.98     1081.99    133.40 o 
  -1 -12  11      165.89      384.76    168.53 o 
   0 -12  11      251.79      494.91    246.47 o 
   1 -12  11      514.92      522.18    164.79 o 
   2 -12  11       11.00      -20.45     60.31 o 
   3 -12  11      784.48      461.26    109.13 o 
   4 -12  11      215.84       85.02     99.39 o 
   5 -12  11       54.90       69.00    105.55 o 
  -6 -11  11      583.47      506.83    123.14 o 
  -5 -11  11      445.69      341.42    110.29 o 
  -4 -11  11      234.03      194.76    113.30 o 
  -3 -11  11     1333.01     1402.64    132.68 o 
  -2 -11  11       18.18      -31.02     70.92 o 
  -1 -11  11      444.21      292.75    200.19 o 
   0 -11  11      938.53      653.32    230.20 o 
   1 -11  11      160.06      154.56    171.49 o 
   2 -11  11      777.90      539.14    170.20 o 
   3 -11  11       12.60       31.60     69.67 o 
   4 -11  11      416.61      328.33    102.06 o 
   5 -11  11      402.55      482.87    147.27 o 
  -6 -10  11       27.96      -55.89     98.10 o 
  -5 -10  11      610.71      479.93    147.17 o 
  -4 -10  11      863.53      735.80    136.70 o 
  -3 -10  11       68.50       64.01     81.76 o 
  -2 -10  11      925.00      858.16    135.10 o 
  -1 -10  11      513.14      557.13    211.51 o 
   0 -10  11      696.16      541.08    224.48 o 
   1 -10  11      782.23      287.17    309.79 o 
   2 -10  11       16.84       34.80     61.91 o 
   3 -10  11      581.91      422.80    178.20 o 
   4 -10  11      196.72      192.63    108.56 o 
   5 -10  11        8.94      -14.07     92.02 o 
  -6  -9  11      655.06      465.67    128.07 o 
  -5  -9  11      210.30      371.79    110.99 o 
  -4  -9  11      366.79      326.35    123.67 o 
  -3  -9  11     1392.32     1394.35    144.82 o 
  -2  -9  11        9.59      -46.39     79.65 o 
  -1  -9  11      724.92      831.63    246.58 o 
   0  -9  11     1569.83     1466.38    410.05 o 
   1  -9  11      185.36      148.12    116.48 o 
   2  -9  11     1195.89      897.32    124.06 o 
   3  -9  11      136.77       84.00     83.75 o 
   4  -9  11      571.01      641.30    183.55 o 
   5  -9  11      446.06      293.14    138.44 o 
   6  -9  11        3.98       -5.31    120.32 o 
  -7  -8  11      564.53      506.48    119.71 o 
  -6  -8  11       91.07       44.51    106.51 o 
  -5  -8  11      864.60      814.95    144.61 o 
  -4  -8  11     1313.98     1448.85    244.71 o 
  -3  -8  11      100.77      157.76     88.37 o 
  -2  -8  11     2432.44     2566.41    194.48 o 
  -1  -8  11      791.77      827.68    250.86 o 
   0  -8  11      176.30      309.35    205.57 o 
   1  -8  11     2017.96     1836.13    234.69 o 
   2  -8  11       12.62       37.44     79.34 o 
   3  -8  11      873.54      687.51    122.78 o 
   4  -8  11      409.92      446.09    127.44 o 
   5  -8  11       74.20      100.10    126.52 o 
   6  -8  11      568.33      309.90    157.83 o 
  -7  -7  11       15.60      -32.49     76.22 o 
  -6  -7  11      685.21      509.71    142.39 o 
  -5  -7  11      469.58      487.05    129.13 o 
  -4  -7  11      404.39      433.17    115.47 o 
  -3  -7  11     2251.32     2363.62    412.90 o 
  -2  -7  11      271.43      162.59    190.07 o 
  -1  -7  11     1179.66     1101.30    290.00 o 
   0  -7  11      903.86     1040.83    288.90 o 
   1  -7  11       66.54      121.69    121.05 o 
   2  -7  11     1459.20     1646.49    118.93 o 
   3  -7  11      131.29       74.11     81.70 o 
   4  -7  11      593.60      489.70    119.85 o 
   5  -7  11      762.95      688.74    169.52 o 
   6  -7  11        0.44       91.85    107.68 o 
  -7  -6  11      616.51      577.24    168.68 o 
  -6  -6  11       58.89       43.82     99.30 o 
  -5  -6  11     1099.59     1209.60    266.25 o 
  -4  -6  11     1379.21     1416.62    163.46 o 
  -3  -6  11      145.52      152.72     95.68 o 
  -2  -6  11     1405.79     1457.48    296.49 o 
  -1  -6  11      389.96      458.64    224.92 o 
   0  -6  11      574.38      442.37    263.07 o 
   1  -6  11     2701.63     3142.40    264.49 o 
   2  -6  11      268.14      226.64     96.74 o 
   3  -6  11     1608.49     1509.09    163.91 o 
   4  -6  11      520.64      230.07     88.90 o 
   5  -6  11       21.27      -67.66     74.17 o 
   6  -6  11      288.81      196.90    110.16 o 
  -7  -5  11        6.67       12.26     76.46 o 
  -6  -5  11      794.81      753.34    171.77 o 
  -5  -5  11      197.80      280.18    121.63 o 
  -4  -5  11      601.24      782.97    134.00 o 
  -3  -5  11     1811.90     2020.63    152.42 o 
  -2  -5  11        3.35     -102.46    165.34 o 
  -1  -5  11     1406.85     1704.16    344.20 o 
   0  -5  11     1118.33     1419.77    286.04 o 
   1  -5  11      148.23      175.11     60.82 o 
   2  -5  11     1059.60     1030.33    114.86 o 
   3  -5  11       63.62       50.95    156.23 o 
   4  -5  11      121.61      157.65    187.00 o 
   5  -5  11      477.84      167.90    172.25 o 
   6  -5  11        2.93       71.22    217.34 o 
   7  -5  11      212.55      202.20    355.24 o 
  -7  -4  11      755.61      407.90    165.71 o 
  -6  -4  11       76.25      -79.28     77.43 o 
  -5  -4  11     1122.94     1290.01    321.17 o 
  -4  -4  11      818.88      962.20    151.28 o 
  -3  -4  11      244.39      352.55    113.18 o 
  -2  -4  11     1550.97     1765.61    368.16 o 
  -1  -4  11      150.32      170.17    221.84 o 
   0  -4  11       99.02      356.84    239.54 o 
   1  -4  11     1668.06     2942.95    997.52 o 
   2  -4  11      121.83      -20.51    192.05 o 
   3  -4  11     1075.94     1342.78    257.12 o 
   4  -4  11      257.46      144.23    193.14 o 
   5  -4  11      101.48       33.41    175.25 o 
   6  -4  11      344.08      761.75    186.80 o 
   7  -4  11       26.23      430.67    218.42 o 
  -8  -3  11      717.02      451.79    152.36 o 
  -7  -3  11       22.22       37.18     76.84 o 
  -6  -3  11      794.87      954.12    119.07 o 
  -5  -3  11      528.35      579.42    118.82 o 
  -4  -3  11     1040.81     1346.40    143.55 o 
  -3  -3  11     1691.35     2007.58    194.48 o 
  -2  -3  11       26.69     -115.21    191.72 o 
  -1  -3  11      823.70      899.24    197.00 o 
   0  -3  11      508.51      307.21    272.19 o 
   1  -3  11       14.09       82.09    123.56 o 
   2  -3  11     1391.04     1471.63    277.76 o 
   3  -3  11       16.84      -36.37    153.72 o 
   4  -3  11      264.39      157.59    185.36 o 
   5  -3  11      609.03      226.70    244.98 o 
   6  -3  11       18.40        9.61    173.14 o 
   7  -3  11      214.40      500.96    251.45 o 
  -8  -2  11      162.82       41.95    108.33 o 
  -7  -2  11      802.44      294.21    225.05 o 
  -6  -2  11       92.13       53.32     66.44 o 
  -5  -2  11     1044.11      942.32    178.19 o 
  -4  -2  11     1256.02     1346.86    185.40 o 
  -3  -2  11       77.62       86.09     92.88 o 
  -2  -2  11     1929.37     2408.06    396.41 o 
  -1  -2  11       66.26      -58.81    221.29 o 
   0  -2  11      228.44      145.68     67.00 o 
   1  -2  11     1385.85     1803.01    374.21 o 
   2  -2  11       73.11       40.64    158.47 o 
   3  -2  11      882.67      918.45    179.83 o 
   4  -2  11      513.25      225.70    195.40 o 
   5  -2  11      221.71      399.79    239.32 o 
   6  -2  11      531.83     1018.10    277.32 o 
   7  -2  11       64.52      336.63    257.19 o 
  -8  -1  11      495.56      366.49    343.98 o 
  -7  -1  11       15.19       -7.38     75.51 o 
  -6  -1  11      691.06      599.01     89.73 o 
  -5  -1  11      266.22      445.24    138.50 o 
  -4  -1  11     1055.92      914.03    173.82 o 
  -3  -1  11     1845.94     2496.45    491.23 o 
  -2  -1  11       75.55      130.71    210.19 o 
  -1  -1  11     1695.36     1312.04    427.41 o 
   0  -1  11     1175.54     1117.08    287.68 o 
   1  -1  11       23.15      -12.37    165.51 o 
   2  -1  11     2486.74     2564.23    343.92 o 
   3  -1  11      252.93      285.46    130.75 o 
   4  -1  11      483.52      189.83    274.50 o 
   5  -1  11      453.16      513.98    200.74 o 
   6  -1  11       14.68      291.86    477.49 o 
   7  -1  11      308.06      690.21    205.00 o 
  -8   0  11      165.23      254.43    204.53 o 
  -7   0  11      714.86      247.54    230.12 o 
  -6   0  11       97.68      114.75    105.92 o 
  -5   0  11      846.06      874.09    178.93 o 
  -4   0  11     1412.07     1156.47    186.28 o 
  -3   0  11       18.06      109.24    123.25 o 
  -2   0  11     1837.06     1691.63    252.40 o 
  -1   0  11      190.24      149.62    254.27 o 
   0   0  11      478.43      274.45    100.93 o 
   1   0  11     2012.31     1854.98    285.44 o 
   2   0  11      396.51      308.13    132.03 o 
   3   0  11      559.36      457.88    203.53 o 
   4   0  11      658.29      561.73    157.58 o 
   5   0  11        5.81     -152.76    196.27 o 
   6   0  11      519.92     1325.71    312.59 o 
   7   0  11       10.95      -43.09    208.43 o 
  -8   1  11      505.64      428.96    248.94 o 
  -7   1  11       10.06       24.58     72.26 o 
  -6   1  11      680.68      767.29    169.62 o 
  -5   1  11      265.70      244.75    108.33 o 
  -4   1  11     1027.02     1024.25    183.22 o 
  -3   1  11     1737.51     2228.21    244.81 o 
  -2   1  11       86.47       77.95     64.66 o 
  -1   1  11     1690.27     1713.31    148.15 o 
   0   1  11     1153.26      993.68    329.54 o 
   1   1  11       33.72      304.86    164.02 o 
   2   1  11     2481.13     2806.58    244.93 o 
   3   1  11      173.37      179.81    149.76 o 
   4   1  11      459.52      308.37    183.33 o 
   5   1  11      473.11      456.18    159.49 o 
   6   1  11       18.19      197.38    207.50 o 
   7   1  11      336.76      855.83    278.10 o 
  -8   2  11      152.78       51.67    218.32 o 
  -7   2  11      741.52      481.66    237.75 o 
  -6   2  11       99.06       50.62    101.95 o 
  -5   2  11      971.63     1178.02    241.69 o 
  -4   2  11     1233.59      981.10    201.94 o 
  -3   2  11       54.05      197.89    126.82 o 
  -2   2  11     1966.98     2046.36    422.25 o 
  -1   2  11       53.72       47.84     89.21 o 
   0   2  11      213.90       94.77     93.69 o 
   1   2  11     1390.84     1405.05    219.04 o 
   2   2  11       72.29       56.11    153.06 o 
   3   2  11      946.59     1082.85    238.15 o 
   4   2  11      527.26      396.22    212.17 o 
   5   2  11      268.05      320.23    147.79 o 
   6   2  11      539.69      937.10    280.43 o 
   7   2  11       52.44      625.45    378.82 o 
  -8   3  11      743.84      727.42    283.62 o 
  -7   3  11       16.96      131.10    155.94 o 
  -6   3  11      817.27      749.83    220.41 o 
  -5   3  11      584.61      706.64    173.77 o 
  -4   3  11     1047.22      955.87    205.62 o 
  -3   3  11     1578.04     1670.59    130.53 o 
  -2   3  11       37.06      101.16    154.07 o 
  -1   3  11      771.16      723.94    203.70 o 
   0   3  11      494.43      274.00    151.59 o 
   1   3  11        1.05      -70.85    137.74 o 
   2   3  11     1444.22     1689.55    263.48 o 
   3   3  11        2.90       78.05    146.06 o 
   4   3  11      308.95      220.84    150.76 o 
   5   3  11      613.22      609.53    215.71 o 
   6   3  11       21.00       38.81    175.21 o 
   7   3  11      234.84      423.13    307.37 o 
  -7   4  11      710.68      394.74    501.95 o 
  -6   4  11       53.44       46.83     83.06 o 
  -5   4  11     1078.62     1228.80    513.82 o 
  -4   4  11      776.61      865.87    194.70 o 
  -3   4  11      245.36      170.63     83.26 o 
  -2   4  11     1779.35     2259.63    345.24 o 
  -1   4  11      117.74      148.07     88.76 o 
   0   4  11      112.50      130.59     94.73 o 
   1   4  11     1751.01     2536.48    588.35 o 
   2   4  11      124.29      104.95    143.99 o 
   3   4  11     1087.90      882.99    242.95 o 
   4   4  11      330.47      317.34    254.49 o 
   5   4  11      123.98      -90.67    140.81 o 
   6   4  11      375.06      591.84    254.04 o 
   7   4  11       15.82       82.50    224.74 o 
  -7   5  11       10.95      137.44    115.54 o 
  -6   5  11      855.40     1185.12    314.51 o 
  -5   5  11      256.61      321.61    161.07 o 
  -4   5  11      597.38      500.47     89.55 o 
  -3   5  11     1653.10     1680.51    172.48 o 
  -2   5  11        5.67       -1.85     87.48 o 
  -1   5  11     1455.17     1761.99    182.38 o 
   0   5  11     1015.27      724.61    244.85 o 
   1   5  11      125.18      158.74    148.98 o 
   2   5  11     1305.69     1311.09    193.38 o 
   3   5  11       40.29       57.96    148.13 o 
   4   5  11      145.91      219.62    174.38 o 
   5   5  11      502.20      843.20    181.33 o 
   6   5  11        1.76      430.09    357.44 o 
   7   5  11      221.22      579.68    297.37 o 
  -7   6  11      556.58      528.48    364.70 o 
  -6   6  11       57.18      -52.17     85.28 o 
  -5   6  11     1102.40     1481.94    425.82 o 
  -4   6  11     1303.86     1108.10    153.17 o 
  -3   6  11      121.00       74.50     86.62 o 
  -2   6  11     1430.89     1558.23    179.99 o 
  -1   6  11      397.41      400.28    117.99 o 
   0   6  11      527.22      612.44    181.22 o 
   1   6  11     2687.27     2816.72    296.49 o 
   2   6  11      263.29      323.12    138.66 o 
   3   6  11     1466.23     1761.82    261.66 o 
   4   6  11      528.67      385.61    178.67 o 
   5   6  11       23.75      209.29    130.94 o 
   6   6  11      281.00      459.60    668.39 o 
  -7   7  11       12.64      -63.43    193.42 o 
  -6   7  11      590.41      864.56    150.45 o 
  -5   7  11      493.85      438.22    179.78 o 
  -4   7  11      342.46      324.89    117.38 o 
  -3   7  11     2265.38     2641.90    189.32 o 
  -2   7  11      302.11      222.00    123.94 o 
  -1   7  11     1367.19     1589.63    240.81 o 
   0   7  11      850.87      976.38    183.12 o 
   1   7  11       42.15      188.38    103.15 o 
   2   7  11     1418.30     1280.04    152.62 o 
   3   7  11       96.65      192.62    151.11 o 
   4   7  11      598.51      632.04    199.38 o 
   5   7  11      770.71     1020.82    231.95 o 
   6   7  11        1.20      345.83    163.21 o 
  -7   8  11      529.89      438.96    158.65 o 
  -6   8  11      117.52      269.89    165.23 o 
  -5   8  11      842.54      927.88    118.09 o 
  -4   8  11     1302.79     1374.70    175.47 o 
  -3   8  11       89.59       33.78     95.79 o 
  -2   8  11     2516.07     2927.09    326.83 o 
  -1   8  11      783.12      849.31    155.14 o 
   0   8  11      106.72      200.02    141.81 o 
   1   8  11     2089.15     2134.18    186.68 o 
   2   8  11       13.77       45.75    110.82 o 
   3   8  11      815.48      738.68    197.17 o 
   4   8  11      386.21      289.15    185.03 o 
   5   8  11       43.53      410.83    173.94 o 
   6   8  11      508.08      700.30    189.75 o 
  -6   9  11      677.42      610.89    311.00 o 
  -5   9  11      239.37      254.35     84.63 o 
  -4   9  11      315.81      421.66    114.60 o 
  -3   9  11     1404.03     1608.59    170.04 o 
  -2   9  11        5.98      -27.68    119.82 o 
  -1   9  11      851.13     1075.46    224.37 o 
   0   9  11     1473.35     1626.77    262.63 o 
   1   9  11      175.20       81.39    103.61 o 
   2   9  11     1222.19     1486.09    180.83 o 
   3   9  11      156.08       30.73    138.49 o 
   4   9  11      509.38      256.07    185.03 o 
   5   9  11      492.08      694.34    281.32 o 
   6   9  11        4.52      -81.16    142.29 o 
  -6  10  11       27.21     -145.67    152.57 o 
  -5  10  11      695.21      912.04    128.63 o 
  -4  10  11      843.95      792.49    132.32 o 
  -3  10  11       76.88      139.86     93.28 o 
  -2  10  11      919.26      842.38    178.25 o 
  -1  10  11      471.55      545.48    206.01 o 
   0  10  11      590.34      627.49    212.06 o 
   1  10  11      775.33      875.02    104.71 o 
   2  10  11       15.36       -3.76    104.31 o 
   3  10  11      564.44      434.67    164.31 o 
   4  10  11      203.92      432.62    425.44 o 
   5  10  11        0.98      130.16    162.70 o 
  -6  11  11      674.70      496.84    210.23 o 
  -5  11  11      392.33      353.35    218.82 o 
  -4  11  11      317.72      517.18    104.08 o 
  -3  11  11     1230.89     1641.84    185.06 o 
  -2  11  11       13.71      -28.95    131.55 o 
  -1  11  11      530.67      671.24    210.30 o 
   0  11  11      860.01      888.91    242.62 o 
   1  11  11      141.83       51.56     74.88 o 
   2  11  11      745.66      693.10    105.87 o 
   3  11  11       19.34       19.87    123.94 o 
   4  11  11      385.18      234.90    156.37 o 
   5  11  11      441.88      889.15    193.36 o 
  -5  12  11      370.56      661.97    151.09 o 
  -4  12  11      801.12      821.81    131.02 o 
  -3  12  11       54.58      138.04    157.14 o 
  -2  12  11     1218.69     1051.09    221.74 o 
  -1  12  11      132.37      120.31    170.23 o 
   0  12  11      242.31      300.44    215.91 o 
   1  12  11      561.57      109.46    297.42 o 
   2  12  11       10.93      -92.02    111.84 o 
   3  12  11      791.96      493.79    163.43 o 
   4  12  11      245.33      151.84    141.33 o 
   5  12  11       58.64       20.31    137.37 o 
  -5  13  11      269.95      363.73    142.74 o 
  -4  13  11      391.27      492.28    141.28 o 
  -3  13  11     1147.37     1556.45    241.42 o 
  -2  13  11        7.87      -57.48    142.54 o 
  -1  13  11      431.31      559.00    234.04 o 
   0  13  11     1011.80      924.97    268.01 o 
   1  13  11      189.84      150.47    273.46 o 
   2  13  11      589.62      626.15    123.72 o 
   3  13  11       75.18       58.53    118.04 o 
   4  13  11      266.44      468.59    454.79 o 
  -4  14  11      547.96      710.08    150.68 o 
  -3  14  11      228.29      282.68    125.78 o 
  -2  14  11      799.12     1029.42    154.57 o 
  -1  14  11      195.70      341.84    172.01 o 
   0  14  11      377.51      530.87    216.04 o 
   1  14  11      355.40      293.16    127.68 o 
   2  14  11        3.68      -32.45    105.02 o 
   3  14  11      472.06      375.80    167.85 o 
   4  14  11      131.87      140.26    130.81 o 
  -4  15  11      261.92      352.66    204.05 o 
  -3  15  11      613.63      427.71    149.32 o 
  -2  15  11       30.85       70.46    226.70 o 
  -1  15  11      366.81      559.33    433.02 o 
   0  15  11      511.64      341.28    168.74 o 
   1  15  11      132.76      -48.88    170.56 o 
   2  15  11      443.87      630.92    216.09 o 
   3  15  11       18.22      161.05    266.97 o 
  -3  16  11       46.94     -177.93    118.62 o 
  -2  16  11      376.42      494.04    137.00 o 
  -1  16  11      138.06      288.08    163.87 o 
   0  16  11      273.93      504.93    380.42 o 
   1  16  11      246.19      599.11    362.88 o 
   2  16  11       20.41      159.88    394.22 o 
   0  17  11      364.21      367.15    223.37 o 
   0 -15  12      493.51      265.82    152.92 o 
  -3 -14  12      331.71      221.03    117.25 o 
  -2 -14  12      101.94       83.60     68.99 o 
  -1 -14  12      678.15     1105.32    120.04 o 
   0 -14  12      108.77      542.51    183.59 o 
   1 -14  12      431.93      445.88    247.46 o 
   2 -14  12      207.68       -4.40    231.74 o 
  -3 -13  12      509.97      397.51    103.95 o 
  -2 -13  12      738.62      831.00    122.46 o 
  -1 -13  12       47.27       33.30    131.37 o 
   0 -13  12      657.50      892.87    237.23 o 
   1 -13  12      169.88      403.01    279.56 o 
   2 -13  12      183.69      108.57    119.35 o 
   3 -13  12      371.08      176.28    172.00 o 
  -4 -12  12      419.54      374.47    126.64 o 
  -3 -12  12      445.95      415.09    103.55 o 
  -2 -12  12       66.73       65.58     89.30 o 
  -1 -12  12      686.17      911.11    233.50 o 
   0 -12  12      336.09      300.11    277.58 o 
   1 -12  12      433.92      811.19    241.19 o 
   2 -12  12      466.57      258.74    142.54 o 
   3 -12  12        1.15        0.29     95.31 o 
  -5 -11  12      394.62      323.79    122.65 o 
  -4 -11  12      203.10      166.51    101.55 o 
  -3 -11  12      285.07      230.69    114.53 o 
  -2 -11  12      886.65      750.90    119.19 o 
  -1 -11  12      116.11      553.95    197.00 o 
   0 -11  12      565.85      718.95    244.49 o 
   1 -11  12      497.68     1033.14    254.16 o 
   2 -11  12       51.77        0.24     50.79 o 
   3 -11  12      272.19      194.38    108.76 o 
   4 -11  12       52.67       46.68    140.81 o 
  -5 -10  12       21.11        1.59    102.84 o 
  -4 -10  12      317.35      418.36    116.60 o 
  -3 -10  12      437.38      370.95    107.95 o 
  -2 -10  12        7.81       38.15     85.26 o 
  -1 -10  12      625.89      428.29    228.33 o 
   0 -10  12      409.49      329.47    221.40 o 
   1 -10  12      292.97      202.60    195.24 o 
   2 -10  12      702.50      513.55    141.07 o 
   3 -10  12       48.82       13.13     97.83 o 
   4 -10  12      455.39      487.75    132.49 o 
  -5  -9  12      669.69      463.59    141.61 o 
  -4  -9  12      221.54      297.95    109.74 o 
  -3  -9  12      288.03      170.04     98.88 o 
  -2  -9  12      606.45      551.75    120.52 o 
  -1  -9  12      305.83      447.75    219.97 o 
   0  -9  12      516.42      477.21    251.52 o 
   1  -9  12      598.37      132.31    279.23 o 
   2  -9  12        7.34       22.76     67.52 o 
   3  -9  12      381.10      280.14    103.22 o 
   4  -9  12      221.12      169.62     99.41 o 
   5  -9  12      136.85       38.40    144.48 o 
  -6  -8  12      611.61      150.37    156.60 o 
  -5  -8  12       78.53      146.98    111.77 o 
  -4  -8  12      413.21      480.29    132.58 o 
  -3  -8  12      583.28      470.40    122.22 o 
  -2  -8  12        1.92      109.64     92.82 o 
  -1  -8  12      614.81      757.76    257.46 o 
   0  -8  12      358.26      429.50    244.05 o 
   1  -8  12      228.20       46.56    208.49 o 
   2  -8  12      530.90      405.53     92.83 o 
   3  -8  12        6.38      -89.26     94.61 o 
   4  -8  12      436.46      283.40    125.69 o 
   5  -8  12      205.55       27.49    129.38 o 
  -6  -7  12        1.25        7.03    102.39 o 
  -5  -7  12     1066.26      807.60    166.34 o 
  -4  -7  12      391.58      345.92    146.15 o 
  -3  -7  12      425.83      566.37    118.59 o 
  -2  -7  12     1396.44     1348.20    316.93 o 
  -1  -7  12      329.45      267.02    228.88 o 
   0  -7  12      491.78      595.50    281.87 o 
   1  -7  12      962.52      722.84    186.39 o 
   2  -7  12       56.21       18.05     57.22 o 
   3  -7  12      364.29      248.78     98.43 o 
   4  -7  12      106.06       95.71    114.06 o 
   5  -7  12      255.98      253.23    119.46 o 
  -6  -6  12      549.37      171.18    158.85 o 
  -5  -6  12       41.13     -108.87    101.16 o 
  -4  -6  12     1042.49     1207.29    275.49 o 
  -3  -6  12     1078.53      901.71    151.87 o 
  -2  -6  12       66.16       97.73    199.20 o 
  -1  -6  12     1491.00     1424.17    342.00 o 
   0  -6  12      134.23       26.05    217.88 o 
   1  -6  12      855.04      269.33    351.07 o 
   2  -6  12      827.04      440.96    192.72 o 
   3  -6  12       40.28        5.39     85.76 o 
   4  -6  12      416.65      377.35     97.93 o 
   5  -6  12      274.55      268.84    100.43 o 
  -6  -5  12       18.89       66.88    113.92 o 
  -5  -5  12     1001.48     1107.53    180.67 o 
  -4  -5  12      173.66      222.49    133.57 o 
  -3  -5  12      627.69      757.75    141.28 o 
  -2  -5  12     1932.32     2074.85    400.70 o 
  -1  -5  12       94.06       37.49    128.73 o 
   0  -5  12     2137.70     1908.64    426.87 o 
   1  -5  12     1070.26      457.54    563.02 o 
   2  -5  12      102.61       57.60     72.04 o 
   3  -5  12      597.85      116.37     91.79 o 
   4  -5  12       86.06        0.42    203.18 o 
   5  -5  12      276.27      144.41    199.23 o 
   6  -5  12      220.93      176.86    217.94 o 
  -7  -4  12       64.98      -11.77    121.74 o 
  -6  -4  12      926.65      437.40    427.19 o 
  -5  -4  12       34.32       98.95     96.43 o 
  -4  -4  12     1315.79     1341.65    152.97 o 
  -3  -4  12     1087.31     1278.64    214.70 o 
  -2  -4  12      216.36      190.95    216.79 o 
  -1  -4  12     1350.84     1626.77    376.74 o 
   0  -4  12      156.50      165.23    240.53 o 
   1  -4  12      861.85     1353.17    357.33 o 
   2  -4  12      430.63      232.14    382.29 o 
   3  -4  12       25.48       61.83    121.74 o 
   4  -4  12      280.86      202.81    298.08 o 
   5  -4  12      262.78       55.04    197.37 o 
   6  -4  12       84.54      154.15    186.61 o 
  -7  -3  12      649.35      448.06    443.79 o 
  -6  -3  12        5.04        7.02     93.23 o 
  -5  -3  12     1063.57      392.74    425.77 o 
  -4  -3  12      143.12      186.14     89.32 o 
  -3  -3  12      375.51      501.73    140.93 o 
  -2  -3  12     1075.79     1193.97    323.64 o 
  -1  -3  12        2.17     -114.11    213.27 o 
   0  -3  12      563.44      452.37    286.59 o 
   1  -3  12      311.42      366.70    147.00 o 
   2  -3  12      316.68       70.01    175.06 o 
   3  -3  12      517.58      323.32    367.34 o 
   4  -3  12        1.32       64.26    116.91 o 
   5  -3  12      366.08      234.74    265.82 o 
   6  -3  12      354.56      535.59    559.33 o 
  -7  -2  12       98.70      122.32    140.94 o 
  -6  -2  12      746.01      342.63    361.13 o 
  -5  -2  12       23.86      -24.84    114.22 o 
  -4  -2  12     1438.38     1602.66    209.41 o 
  -3  -2  12      899.99      790.57    169.73 o 
  -2  -2  12        8.52       40.34    137.30 o 
  -1  -2  12      772.42      493.92    332.87 o 
   0  -2  12      383.48      310.23    277.25 o 
   1  -2  12      574.62      521.65    165.87 o 
   2  -2  12      727.01      418.28    474.69 o 
   3  -2  12       38.97       18.07    175.03 o 
   4  -2  12      432.28      134.88    200.19 o 
   5  -2  12      272.86       73.51    120.30 o 
   6  -2  12       62.15      104.46    237.23 o 
  -7  -1  12      562.64      551.22    186.16 o 
  -6  -1  12       30.27       98.97    135.88 o 
  -5  -1  12      786.28      773.94    184.96 o 
  -4  -1  12       70.44      210.27    138.10 o 
  -3  -1  12      536.85      653.11    161.50 o 
  -2  -1  12     1335.87     1123.50    380.80 o 
  -1  -1  12       25.75      -19.68    150.17 o 
   0  -1  12     1243.12     1346.54    280.66 o 
   1  -1  12      766.56      781.65    234.57 o 
   2  -1  12       80.02      153.83    169.95 o 
   3  -1  12      519.74      189.49    220.63 o 
   4  -1  12       85.76      -12.69    167.80 o 
   5  -1  12      264.49      235.39    369.92 o 
   6  -1  12      560.90      679.48    198.86 o 
  -7   0  12       83.82     -167.76    238.33 o 
  -6   0  12      700.13     1022.85    201.82 o 
  -5   0  12       52.09       20.23     88.39 o 
  -4   0  12      993.25     1188.41    262.24 o 
  -3   0  12     1081.14     1450.08    340.29 o 
  -2   0  12       26.57       31.22    220.19 o 
  -1   0  12     1775.53     1455.28    422.47 o 
   0   0  12      985.15      886.28    196.34 o 
   1   0  12      477.29      464.86    206.55 o 
   2   0  12     1659.79     1685.69    252.02 o 
   3   0  12       39.57       32.99    164.38 o 
   4   0  12      403.07      250.91    326.94 o 
   5   0  12      554.48      715.18    758.31 o 
   6   0  12       34.12      -63.32    453.80 o 
  -7   1  12      520.87      583.32    149.76 o 
  -6   1  12       29.05      166.81    143.61 o 
  -5   1  12      763.29      778.39    186.04 o 
  -4   1  12      100.57      165.97    144.57 o 
  -3   1  12      442.61      544.31    173.22 o 
  -2   1  12     1438.78     1465.78    121.09 o 
  -1   1  12       37.03       90.19     58.79 o 
   0   1  12     1227.69     1380.48    111.64 o 
   1   1  12      749.32      886.49    228.92 o 
   2   1  12       87.90      150.29    165.28 o 
   3   1  12      536.59      254.42    222.56 o 
   4   1  12       84.31       39.48    165.69 o 
   5   1  12      282.02      113.32    190.49 o 
   6   1  12      581.02      232.03    355.35 o 
  -7   2  12       78.21      113.18    119.37 o 
  -6   2  12      700.57      899.77    138.08 o 
  -5   2  12       35.44      -14.10    126.67 o 
  -4   2  12     1364.38     1267.90    223.96 o 
  -3   2  12      845.10     1035.02    196.43 o 
  -2   2  12        1.64       66.76     77.84 o 
  -1   2  12      674.62      952.07    133.02 o 
   0   2  12      352.64      240.06     82.68 o 
   1   2  12      619.20      619.76    208.38 o 
   2   2  12      652.37      857.89    215.49 o 
   3   2  12       36.23      129.50    174.34 o 
   4   2  12      472.32      273.50    261.03 o 
   5   2  12      293.52      202.53    279.01 o 
   6   2  12       75.28      435.24    160.31 o 
  -7   3  12      591.42      558.48    211.40 o 
  -6   3  12        3.20     -107.93    109.82 o 
  -5   3  12      966.17      949.91    182.69 o 
  -4   3  12      159.14      121.30    142.27 o 
  -3   3  12      331.32      388.34     86.28 o 
  -2   3  12     1163.09     1161.87    147.36 o 
  -1   3  12        3.93       51.34     80.03 o 
   0   3  12      503.92      319.79    112.79 o 
   1   3  12      349.54      463.92    190.44 o 
   2   3  12      283.27      285.41    173.38 o 
   3   3  12      577.26      483.91    209.18 o 
   4   3  12        7.03      -50.68    131.87 o 
   5   3  12      345.25      184.73    222.34 o 
   6   3  12      364.24      501.62    469.79 o 
  -7   4  12       67.34        5.39    125.10 o 
  -6   4  12      875.48     1154.73    159.27 o 
  -5   4  12       24.83       27.85    143.05 o 
  -4   4  12     1323.42     1353.57    226.27 o 
  -3   4  12      873.13     1045.46    142.62 o 
  -2   4  12      251.84      167.85    111.47 o 
  -1   4  12     1369.08     1716.04    227.23 o 
   0   4  12      145.64       93.88    108.17 o 
   1   4  12      871.28      774.66    128.99 o 
   2   4  12      512.22      551.98    186.66 o 
   3   4  12       25.62      100.86    166.57 o 
   4   4  12      264.24      257.47    340.35 o 
   5   4  12      269.22      215.76    230.36 o 
   6   4  12       88.93      -26.00    122.75 o 
  -6   5  12       24.46       25.36    145.65 o 
  -5   5  12     1062.61     1180.95    222.71 o 
  -4   5  12      141.95       69.91     68.99 o 
  -3   5  12      614.49      579.87    157.47 o 
  -2   5  12     2017.83     2189.50    236.72 o 
  -1   5  12       87.82       29.65     97.21 o 
   0   5  12     2071.43     2004.61    208.09 o 
   1   5  12     1084.80     1114.98    131.37 o 
   2   5  12       93.97      196.60    148.24 o 
   3   5  12      644.87      684.56    178.98 o 
   4   5  12      117.63      388.43    355.08 o 
   5   5  12      272.96      163.35    192.33 o 
   6   5  12      235.02      126.37    167.83 o 
  -6   6  12      567.56      611.56    221.35 o 
  -5   6  12       49.13      208.09    181.33 o 
  -4   6  12     1010.49     1074.95    149.13 o 
  -3   6  12     1083.24      958.28    185.06 o 
  -2   6  12       61.61       55.12    107.47 o 
  -1   6  12     1485.06     1685.40    215.96 o 
   0   6  12      136.96       97.65    113.43 o 
   1   6  12      842.51      755.28    123.61 o 
   2   6  12      831.58      642.66    186.04 o 
   3   6  12       38.39       64.72    150.40 o 
   4   6  12      469.32      750.65    207.58 o 
   5   6  12      290.76       37.11    300.33 o 
  -6   7  12        1.08      -25.53    139.39 o 
  -5   7  12     1111.19     1407.97    234.12 o 
  -4   7  12      365.71      409.25    137.87 o 
  -3   7  12      394.47      246.78    112.84 o 
  -2   7  12     1441.64     1416.58    475.56 o 
  -1   7  12      330.62      247.07    130.50 o 
   0   7  12      444.67      560.87    164.33 o 
   1   7  12      940.95     1194.67    276.66 o 
   2   7  12       61.44       52.91    129.25 o 
   3   7  12      377.25      283.34    175.92 o 
   4   7  12       87.45      398.42    204.03 o 
   5   7  12      252.26      163.27    709.22 o 
  -6   8  12      570.31      622.67    122.70 o 
  -5   8  12      103.09      137.83     99.52 o 
  -4   8  12      336.47      423.84    146.44 o 
  -3   8  12      589.19      572.77    124.17 o 
  -2   8  12        8.76      -17.36    119.52 o 
  -1   8  12      663.97      431.59    180.51 o 
   0   8  12      354.87      298.46    169.19 o 
   1   8  12      207.51      233.06     83.58 o 
   2   8  12      572.97      486.80    164.05 o 
   3   8  12        5.92       75.23    137.65 o 
   4   8  12      426.14      789.14    193.06 o 
   5   8  12      206.18      523.05    253.45 o 
  -5   9  12      727.76      922.40    135.34 o 
  -4   9  12      203.36      163.01    122.43 o 
  -3   9  12      286.84      254.88    126.86 o 
  -2   9  12      631.62      860.18    171.14 o 
  -1   9  12      300.09      249.00    171.82 o 
   0   9  12      447.82      533.06    194.80 o 
   1   9  12      610.12      547.03     94.50 o 
   2   9  12       19.00      -63.21    120.62 o 
   3   9  12      409.07      519.62    334.19 o 
   4   9  12      205.79      462.79    171.21 o 
   5   9  12       95.97      302.57    656.02 o 
  -5  10  12       27.57      149.06     99.39 o 
  -4  10  12      321.92      525.94    138.38 o 
  -3  10  12      455.66      486.21    128.89 o 
  -2  10  12       17.02      198.23    204.31 o 
  -1  10  12      707.84      560.87    201.83 o 
   0  10  12      426.12      268.67    185.89 o 
   1  10  12      233.99       42.70     84.59 o 
   2  10  12      682.52      784.27    226.68 o 
   3  10  12       47.98      352.66    396.36 o 
   4  10  12      404.36      861.56    350.85 o 
  -5  11  12      448.42      586.67    116.10 o 
  -4  11  12      203.23      346.63    217.92 o 
  -3  11  12      282.88      328.45    125.70 o 
  -2  11  12      958.95      928.20    216.57 o 
  -1  11  12      110.67       44.74    190.40 o 
   0  11  12      561.17      576.59    235.80 o 
   1  11  12      489.49      514.39    187.75 o 
   2  11  12       62.44      195.20    225.65 o 
   3  11  12      283.62      455.33    189.46 o 
   4  11  12       62.93       25.81    211.95 o 
  -4  12  12      445.87      703.39    113.41 o 
  -3  12  12      461.79      560.73    141.75 o 
  -2  12  12       78.32      345.44    154.80 o 
  -1  12  12      692.34      735.49    249.71 o 
   0  12  12      325.36      407.28    172.21 o 
   1  12  12      404.50      659.28    193.03 o 
   2  12  12      470.58      629.70    192.39 o 
   3  12  12        0.79      203.26    175.40 o 
  -3  13  12      494.55      463.86    108.21 o 
  -2  13  12      769.49     1148.18    142.16 o 
  -1  13  12       39.29       82.21    262.96 o 
   0  13  12      628.59     1011.28    212.00 o 
   1  13  12      164.36      468.27    291.65 o 
   2  13  12      189.41      239.51    136.83 o 
   3  13  12      390.72      550.72    204.50 o 
  -3  14  12      319.06      410.97    127.37 o 
  -2  14  12      102.02      -38.60    106.43 o 
  -1  14  12      673.99     1235.59    218.50 o 
   0  14  12      103.51       96.86    204.19 o 
   1  14  12      407.72      394.37    222.99 o 
   2  14  12      210.43      238.72     86.27 o 
  -1  15  12        5.19      -16.10    119.93 o 
   0  15  12      457.85      138.54    329.85 o 
  -2 -12  13      428.32      339.95    104.95 o 
  -1 -12  13       53.30      218.21    228.71 o 
   0 -12  13      434.22      457.87    362.34 o 
   1 -12  13      112.53       45.62    194.25 o 
  -3 -11  13      264.34      265.09    125.04 o 
  -2 -11  13      101.43      166.46     94.79 o 
  -1 -11  13      620.88      943.65    340.24 o 
   0 -11  13      124.34     -150.17    190.07 o 
   1 -11  13      261.33      653.54    276.04 o 
   2 -11  13      225.31      225.96    239.76 o 
  -4 -10  13       46.91       30.15    121.06 o 
  -3 -10  13      378.93      330.83    111.15 o 
  -2 -10  13      696.21      624.97    127.72 o 
  -1 -10  13       12.14     -130.82    194.36 o 
   0 -10  13      517.62      446.21    260.32 o 
   1 -10  13      243.95       95.09    237.23 o 
   2 -10  13      105.71      220.46    132.13 o 
   3 -10  13      316.71      249.70    214.50 o
[truncated: 18,052 more chars]
